# Supplementary material for: Kinome inhibition states and multiomics data enable prediction of cell viability in diverse cancer types
Source: PLoS Comput Biol. 2023 Feb 21;19(2):e1010888. doi: 10.1371/journal.pcbi.1010888 (PMC9983880; doi:10.1371/journal.pcbi.1010888)
Supplement: S1 Table — (XLSX) [file pcbi.1010888.s005.xlsx]

## Sheet: spread_predictions
depmap_id	cell_line_name	drug	3e-09	1e-08	3e-08	1e-07	3e-07	1e-06	3e-06	3e-05
ACH-000001	NIH:OVCAR-3	Abemaciclib	0.987	0.984	0.977	0.939	0.886	0.706	0.514	0.366
ACH-000001	NIH:OVCAR-3	AC-480	0.95	0.791	0.819	0.812	0.786	0.785	0.764	0.674
ACH-000001	NIH:OVCAR-3	ACTB-1003	0.944	0.956	0.947	0.949	0.89	0.694	0.687	0.533
ACH-000001	NIH:OVCAR-3	AEE-788	0.987	0.987	0.985	0.976	0.963	0.837	0.521	0.361
ACH-000001	NIH:OVCAR-3	AEW-541	0.804	0.808	0.823	0.891	0.914	0.91	0.898	0.817
ACH-000001	NIH:OVCAR-3	Afatinib	0.969	0.938	0.925	0.893	0.808	0.728	0.51	0.162
ACH-000001	NIH:OVCAR-3	Alectinib	0.983	0.984	0.985	0.983	0.975	0.943	0.777	0.351
ACH-000001	NIH:OVCAR-3	Alisertib	0.993	0.987	0.968	0.841	0.538	0.376	0.286	0.199
ACH-000001	NIH:OVCAR-3	Alvocidib	0.981	0.967	0.927	0.764	0.443	0.192	0.177	0.168
ACH-000001	NIH:OVCAR-3	AMG-208	0.95	0.938	0.939	0.897	0.854	0.852	0.636	0.57
ACH-000001	NIH:OVCAR-3	AMG-900	0.903	0.753	0.643	0.556	0.501	0.431	0.319	0.265
ACH-000001	NIH:OVCAR-3	Amuvatinib	0.924	0.924	0.924	0.924	0.924	0.924	0.924	0.924
ACH-000001	NIH:OVCAR-3	Apatinib	0.965	0.962	0.959	0.957	0.952	0.902	0.824	0.389
ACH-000001	NIH:OVCAR-3	Apitolisib	0.962	0.955	0.934	0.893	0.787	0.408	0.279	0.231
ACH-000001	NIH:OVCAR-3	ARRY-380	0.943	0.929	0.926	0.941	0.944	0.925	0.735	0.48
ACH-000001	NIH:OVCAR-3	ASP-3026	0.744	0.927	0.751	0.724	0.553	0.514	0.451	0.418
ACH-000001	NIH:OVCAR-3	AT-13148	0.919	0.919	0.928	0.839	0.671	0.751	0.74	0.717
ACH-000001	NIH:OVCAR-3	AT-7519	0.991	0.99	0.984	0.967	0.914	0.739	0.457	0.235
ACH-000001	NIH:OVCAR-3	AT-9283	0.997	0.991	0.979	0.923	0.783	0.522	0.317	0.0864
ACH-000001	NIH:OVCAR-3	AV-412	0.995	0.997	0.97	0.971	0.947	0.911	0.485	0.0751
ACH-000001	NIH:OVCAR-3	Axitinib	0.967	0.966	0.953	0.938	0.906	0.838	0.687	0.552
ACH-000001	NIH:OVCAR-3	AXL-1717	0.924	0.924	0.924	0.924	0.924	0.924	0.924	0.924
ACH-000001	NIH:OVCAR-3	AZD-1208	0.937	0.759	0.94	0.684	0.691	0.939	0.683	0.301
ACH-000001	NIH:OVCAR-3	AZD-1480	0.892	0.897	0.902	0.897	0.901	0.885	0.85	0.819
ACH-000001	NIH:OVCAR-3	AZD-2014	0.96	0.955	0.925	0.874	0.662	0.439	0.364	0.372
ACH-000001	NIH:OVCAR-3	AZD-4547	0.979	0.973	0.971	0.942	0.921	0.858	0.737	0.428
ACH-000001	NIH:OVCAR-3	AZD-5363	0.997	0.994	0.995	0.986	0.966	0.821	0.526	0.257
ACH-000001	NIH:OVCAR-3	AZD-5438	0.999	0.999	0.999	0.997	0.985	0.863	0.164	0.0466
ACH-000001	NIH:OVCAR-3	AZD-6482	0.992	0.992	0.978	0.789	0.898	0.517	0.235	0.178
ACH-000001	NIH:OVCAR-3	AZD-7762	0.983	0.936	0.815	0.568	0.231	0.0607	0.0347	0.03
ACH-000001	NIH:OVCAR-3	AZD-8055	0.96	0.948	0.906	0.511	0.324	0.251	0.234	0.202
ACH-000001	NIH:OVCAR-3	AZD-8186	0.925	0.917	0.925	0.924	0.924	0.916	0.908	0.908
ACH-000001	NIH:OVCAR-3	AZD-8330	0.828	0.764	0.676	0.494	0.478	0.486	0.426	0.366
ACH-000001	NIH:OVCAR-3	Bafetinib	0.994	0.993	0.99	0.983	0.973	0.94	0.729	0.241
ACH-000001	NIH:OVCAR-3	Barasertib	0.977	0.968	0.966	0.942	0.903	0.786	0.526	0.387
ACH-000001	NIH:OVCAR-3	Barasertib_HQPA	0.993	0.971	0.927	0.728	0.562	0.438	0.426	0.416
ACH-000001	NIH:OVCAR-3	Baricitinib	0.999	0.999	0.999	0.998	0.994	0.933	0.531	0.124
ACH-000001	NIH:OVCAR-3	BGT-226	0.949	0.804	0.503	0.18	0.075	0.0413	0.0308	0.0274
ACH-000001	NIH:OVCAR-3	BI-2536	0.986	0.941	0.536	0.325	0.216	0.187	0.189	0.187
ACH-000001	NIH:OVCAR-3	BI-847325	0.944	0.938	0.936	0.786	0.609	0.493	0.437	0.392
ACH-000001	NIH:OVCAR-3	Binimetinib	0.949	0.945	0.918	0.844	0.548	0.543	0.459	0.371
ACH-000001	NIH:OVCAR-3	BMS-387032	1	0.998	0.983	0.82	0.39	0.0621	0.0222	0.0201
ACH-000001	NIH:OVCAR-3	BMS-690514	0.954	0.939	0.923	0.88	0.822	0.694	0.537	0.382
ACH-000001	NIH:OVCAR-3	BMS-754807	0.96	0.957	0.958	0.957	0.942	0.787	0.478	0.438
ACH-000001	NIH:OVCAR-3	BMS-777607	0.945	0.952	0.902	0.848	0.729	0.71	0.571	0.551
ACH-000001	NIH:OVCAR-3	BMS-911543	0.924	0.929	0.93	0.929	0.93	0.926	0.921	0.846
ACH-000001	NIH:OVCAR-3	Bosutinib	0.998	0.996	0.996	0.989	0.978	0.864	0.526	0.336
ACH-000001	NIH:OVCAR-3	Brivanib	0.906	0.974	0.958	0.906	0.967	0.944	0.791	0.564
ACH-000001	NIH:OVCAR-3	Brivanib_alaninate	0.97	0.967	0.955	0.922	0.852	0.937	0.88	0.531
ACH-000001	NIH:OVCAR-3	BYL-719	0.94	0.939	0.939	0.935	0.925	0.763	0.713	0.619
ACH-000001	NIH:OVCAR-3	Cabozantinib	0.995	0.994	0.99	0.949	0.917	0.855	0.626	0.333
ACH-000001	NIH:OVCAR-3	Canertinib	0.96	0.95	0.938	0.92	0.886	0.81	0.675	0.482
ACH-000001	NIH:OVCAR-3	Capmatinib	0.921	0.903	0.855	0.872	0.872	0.872	0.864	0.841
ACH-000001	NIH:OVCAR-3	CC-401	0.859	0.915	0.914	0.839	0.686	0.793	0.267	0.304
ACH-000001	NIH:OVCAR-3	Cediranib	0.994	0.99	0.991	0.981	0.949	0.544	0.269	0.26
ACH-000001	NIH:OVCAR-3	CEP-32496	0.988	0.986	0.983	0.972	0.954	0.893	0.615	0.301
ACH-000001	NIH:OVCAR-3	Cerdulatinib	0.997	0.996	0.993	0.994	0.991	0.944	0.823	0.0238
ACH-000001	NIH:OVCAR-3	Ceritinib	0.959	0.954	0.954	0.902	0.85	0.817	0.674	0.503
ACH-000001	NIH:OVCAR-3	CH-5183284	0.895	0.886	0.88	0.896	0.891	0.89	0.737	0.711
ACH-000001	NIH:OVCAR-3	Cobimetinib	0.96	0.959	0.833	0.889	0.787	0.508	0.477	0.457
ACH-000001	NIH:OVCAR-3	Copanlisib	0.924	0.924	0.924	0.924	0.924	0.924	0.924	0.924
ACH-000001	NIH:OVCAR-3	CP-547632	0.93	0.891	0.904	0.879	0.667	0.418	0.389	0.382
ACH-000001	NIH:OVCAR-3	CP-724714	0.965	0.965	0.966	0.954	0.942	0.912	0.622	0.447
ACH-000001	NIH:OVCAR-3	Crenolanib	0.995	0.991	0.981	0.958	0.844	0.445	0.0974	0.0236
ACH-000001	NIH:OVCAR-3	Crizotinib	0.957	0.954	0.948	0.943	0.919	0.832	0.563	0.396
ACH-000001	NIH:OVCAR-3	CUDC-101	0.961	0.959	0.95	0.935	0.9	0.582	0.295	0.1
ACH-000001	NIH:OVCAR-3	Cyc-116	0.997	0.994	0.993	0.99	0.978	0.915	0.685	0.257
ACH-000001	NIH:OVCAR-3	Dabrafenib	0.946	0.949	0.943	0.92	0.91	0.87	0.688	0.532
ACH-000001	NIH:OVCAR-3	Dacomitinib	0.955	0.948	0.929	0.852	0.786	0.72	0.495	0.196
ACH-000001	NIH:OVCAR-3	Danusertib	0.899	0.629	0.458	0.292	0.21	0.157	0.142	0.124
ACH-000001	NIH:OVCAR-3	Dasatinib	0.882	0.856	0.805	0.718	0.593	0.447	0.319	0.279
ACH-000001	NIH:OVCAR-3	Decernotinib	0.891	0.921	0.934	0.645	0.579	0.572	0.52	0.474
ACH-000001	NIH:OVCAR-3	Defactinib	0.988	0.983	0.974	0.972	0.951	0.886	0.57	0.328
ACH-000001	NIH:OVCAR-3	Deforolimus	0.907	0.834	0.71	0.398	0.514	0.373	0.281	0.281
ACH-000001	NIH:OVCAR-3	Dinaciclib	0.949	0.897	0.754	0.534	0.37	0.113	0.0978	0.095
ACH-000001	NIH:OVCAR-3	Dovitinib	0.936	0.927	0.938	0.934	0.921	0.89	0.782	0.452
ACH-000001	NIH:OVCAR-3	Encorafenib	0.963	0.933	0.9	0.883	0.844	0.791	0.554	0.528
ACH-000001	NIH:OVCAR-3	ENMD-2076	0.993	0.992	0.989	0.985	0.948	0.726	0.3	0.282
ACH-000001	NIH:OVCAR-3	Entrectinib	0.924	0.925	0.927	0.925	0.915	0.856	0.858	0.815
ACH-000001	NIH:OVCAR-3	Enzastaurin	0.943	0.937	0.942	0.928	0.882	0.781	0.8	0.645
ACH-000001	NIH:OVCAR-3	Erlotinib	0.965	0.969	0.962	0.937	0.869	0.705	0.565	0.526
ACH-000001	NIH:OVCAR-3	Fasudil	0.926	0.927	0.914	0.901	0.901	0.861	0.725	0.527
ACH-000001	NIH:OVCAR-3	Fedratinib	1	1	0.999	1	0.998	0.966	0.629	0.0707
ACH-000001	NIH:OVCAR-3	Filgotinib	0.963	0.964	0.959	0.952	0.935	0.902	0.863	0.576
ACH-000001	NIH:OVCAR-3	Foretinib	0.977	0.973	0.953	0.931	0.857	0.555	0.356	0.249
ACH-000001	NIH:OVCAR-3	Fostamatinib	0.933	0.917	0.922	0.816	0.803	0.674	0.527	0.476
ACH-000001	NIH:OVCAR-3	Galunisertib	0.841	0.835	0.519	0.488	0.49	0.492	0.432	0.407
ACH-000001	NIH:OVCAR-3	GDC-0994	0.97	0.852	0.957	0.796	0.607	0.455	0.451	0.476
ACH-000001	NIH:OVCAR-3	Gefitinib	0.962	0.959	0.946	0.937	0.91	0.848	0.626	0.375
ACH-000001	NIH:OVCAR-3	Gilteritinib	0.971	0.977	0.966	0.939	0.922	0.878	0.753	0.559
ACH-000001	NIH:OVCAR-3	Golvatinib	0.952	0.946	0.937	0.916	0.887	0.834	0.733	0.399
ACH-000001	NIH:OVCAR-3	GSK-1059615	0.804	0.782	0.437	0.479	0.489	0.468	0.459	0.469
ACH-000001	NIH:OVCAR-3	GSK-1070916	0.926	0.904	0.86	0.703	0.506	0.33	0.259	0.224
ACH-000001	NIH:OVCAR-3	GSK-2110183	0.977	0.97	0.966	0.955	0.895	0.745	0.611	0.38
ACH-000001	NIH:OVCAR-3	GSK-461364	0.996	0.994	0.958	0.476	0.238	0.207	0.196	0.175
ACH-000001	NIH:OVCAR-3	GSK-690693	0.922	0.9	0.897	0.819	0.683	0.62	0.504	0.46
ACH-000001	NIH:OVCAR-3	HMN-214	0.896	0.984	0.983	0.937	0.864	0.398	0.17	0.17
ACH-000001	NIH:OVCAR-3	Hydroxyfasudil	0.92	0.946	0.948	0.936	0.898	0.928	0.893	0.707
ACH-000001	NIH:OVCAR-3	Ibrutinib	0.892	0.876	0.84	0.804	0.764	0.731	0.7	0.662
ACH-000001	NIH:OVCAR-3	Icotinib	0.976	0.971	0.971	0.954	0.924	0.844	0.7	0.581
ACH-000001	NIH:OVCAR-3	Imatinib	0.985	0.981	0.974	0.969	0.956	0.938	0.741	0.299
ACH-000001	NIH:OVCAR-3	IMD-0354	0.973	0.983	0.981	0.983	0.981	0.71	0.238	0.226
ACH-000001	NIH:OVCAR-3	JANEX-1	0.967	0.969	0.951	0.959	0.956	0.936	0.81	0.513
ACH-000001	NIH:OVCAR-3	JNJ-26483327	0.951	0.938	0.825	0.904	0.765	0.746	0.563	0.461
ACH-000001	NIH:OVCAR-3	JNJ-38877605	0.736	0.784	0.649	0.636	0.642	0.28	0.342	0.278
ACH-000001	NIH:OVCAR-3	K-252a	0.914	0.886	0.814	0.662	0.502	0.367	0.179	0.132
ACH-000001	NIH:OVCAR-3	KW-2449	0.999	0.998	0.997	0.985	0.961	0.698	0.294	0.275
ACH-000001	NIH:OVCAR-3	Lapatinib	0.964	0.964	0.945	0.939	0.905	0.766	0.766	0.614
ACH-000001	NIH:OVCAR-3	Lenvatinib	0.981	0.978	0.974	0.968	0.893	0.407	0.344	0.34
ACH-000001	NIH:OVCAR-3	Lestaurtinib	0.984	0.965	0.929	0.835	0.647	0.356	0.153	0.0554
ACH-000001	NIH:OVCAR-3	Linifanib	0.975	0.977	0.975	0.974	0.955	0.917	0.794	0.524
ACH-000001	NIH:OVCAR-3	Linsitinib	0.957	0.961	0.959	0.957	0.951	0.924	0.855	0.428
ACH-000001	NIH:OVCAR-3	Losmapimod	0.929	0.953	0.947	0.955	0.844	0.852	0.802	0.792
ACH-000001	NIH:OVCAR-3	Lucitanib	0.979	0.977	0.974	0.967	0.927	0.891	0.535	0.392
ACH-000001	NIH:OVCAR-3	LY-2584702	0.924	0.924	0.924	0.924	0.924	0.924	0.924	0.924
ACH-000001	NIH:OVCAR-3	LY-2801653	0.966	0.96	0.95	0.926	0.897	0.786	0.58	0.443
ACH-000001	NIH:OVCAR-3	Masitinib	0.971	0.97	0.964	0.955	0.923	0.858	0.803	0.655
ACH-000001	NIH:OVCAR-3	MGCD-265	0.999	0.999	0.998	0.993	0.976	0.938	0.63	0.0799
ACH-000001	NIH:OVCAR-3	Midostaurin	0.988	0.985	0.977	0.951	0.734	0.194	0.149	0.129
ACH-000001	NIH:OVCAR-3	Milciclib	0.978	0.972	0.951	0.913	0.799	0.58	0.36	0.141
ACH-000001	NIH:OVCAR-3	MK-1775	0.982	0.982	0.979	0.954	0.796	0.473	0.259	0.211
ACH-000001	NIH:OVCAR-3	MK-2206	0.948	0.949	0.925	0.906	0.795	0.612	0.51	0.468
ACH-000001	NIH:OVCAR-3	MK-2461	0.993	0.987	0.99	0.989	0.971	0.831	0.422	0.312
ACH-000001	NIH:OVCAR-3	MK-5108	0.998	0.995	0.995	0.994	0.971	0.527	0.195	0.167
ACH-000001	NIH:OVCAR-3	MK-8033	0.692	0.926	0.873	0.921	0.704	0.644	0.667	0.377
ACH-000001	NIH:OVCAR-3	MLN-2480	0.914	0.95	0.897	0.927	0.85	0.741	0.634	0.509
ACH-000001	NIH:OVCAR-3	MLN-8054	0.938	0.908	0.855	0.74	0.622	0.464	0.379	0.345
ACH-000001	NIH:OVCAR-3	Momelotinib	0.934	0.931	0.911	0.888	0.85	0.755	0.733	0.664
ACH-000001	NIH:OVCAR-3	Motesanib	0.865	0.887	0.89	0.894	0.897	0.892	0.887	0.89
ACH-000001	NIH:OVCAR-3	Mubritinib	0.81	0.912	0.854	0.663	0.691	0.397	0.376	0.376
ACH-000001	NIH:OVCAR-3	Neratinib	0.938	0.937	0.936	0.932	0.896	0.747	0.496	0.447
ACH-000001	NIH:OVCAR-3	Nilotinib	0.999	0.998	0.998	0.998	0.996	0.957	0.81	0.155
ACH-000001	NIH:OVCAR-3	Nintedanib	0.995	0.995	0.994	0.979	0.956	0.87	0.647	0.537
ACH-000001	NIH:OVCAR-3	NMS-1286937	0.994	0.986	0.969	0.642	0.148	0.087	0.0878	0.087
ACH-000001	NIH:OVCAR-3	Omipalisib	0.864	0.79	0.575	0.362	0.237	0.114	0.132	0.0704
ACH-000001	NIH:OVCAR-3	ONO-4059 analogue	0.904	0.927	0.643	0.757	0.596	0.603	0.616	0.607
ACH-000001	NIH:OVCAR-3	Orantinib	0.966	0.954	0.94	0.921	0.903	0.849	0.835	0.829
ACH-000001	NIH:OVCAR-3	OSI-027	0.999	0.997	0.991	0.969	0.851	0.463	0.17	0.0351
ACH-000001	NIH:OVCAR-3	OSI-930	0.962	0.946	0.965	0.957	0.947	0.875	0.524	0.37
ACH-000001	NIH:OVCAR-3	Osimertinib	0.971	0.966	0.963	0.952	0.927	0.758	0.611	0.309
ACH-000001	NIH:OVCAR-3	OTS-167	0.903	0.791	0.563	0.237	0.0651	0.0238	0.0157	0.0124
ACH-000001	NIH:OVCAR-3	P-276-00	0.98	0.97	0.954	0.929	0.833	0.47	0.158	0.105
ACH-000001	NIH:OVCAR-3	Pacritinib	0.997	0.996	0.996	0.991	0.98	0.923	0.35	0.041
ACH-000001	NIH:OVCAR-3	Palbociclib	0.972	0.964	0.945	0.921	0.884	0.736	0.648	0.626
ACH-000001	NIH:OVCAR-3	Pazopanib	0.961	0.959	0.951	0.949	0.919	0.857	0.769	0.701
ACH-000001	NIH:OVCAR-3	PD-325901	0.952	0.921	0.812	0.79	0.498	0.441	0.405	0.379
ACH-000001	NIH:OVCAR-3	Pelitinib	0.979	0.971	0.956	0.899	0.783	0.554	0.295	0.178
ACH-000001	NIH:OVCAR-3	Pexidartinib	0.963	0.962	0.962	0.929	0.907	0.904	0.896	0.893
ACH-000001	NIH:OVCAR-3	Pexmetinib	0.936	0.937	0.942	0.937	0.911	0.588	0.596	0.508
ACH-000001	NIH:OVCAR-3	PF-03814735	0.999	0.998	0.996	0.981	0.872	0.422	0.331	0.269
ACH-000001	NIH:OVCAR-3	PF-04217903	0.926	0.92	0.884	0.793	0.793	0.793	0.793	0.793
ACH-000001	NIH:OVCAR-3	PF-04691502	0.948	0.946	0.942	0.82	0.766	0.145	0.0776	0.0759
ACH-000001	NIH:OVCAR-3	PF-3758309	0.95	0.889	0.707	0.392	0.267	0.137	0.0774	0.0446
ACH-000001	NIH:OVCAR-3	PF-477736	0.984	0.938	0.806	0.684	0.546	0.199	0.126	0.0952
ACH-000001	NIH:OVCAR-3	PF-562271	0.994	0.995	0.995	0.992	0.976	0.884	0.46	0.106
ACH-000001	NIH:OVCAR-3	PH-797804	0.944	0.898	0.945	0.946	0.946	0.894	0.857	0.44
ACH-000001	NIH:OVCAR-3	PHA-793887	0.996	0.991	0.969	0.899	0.71	0.471	0.271	0.121
ACH-000001	NIH:OVCAR-3	Pictilisib	0.984	0.98	0.959	0.92	0.85	0.648	0.38	0.24
ACH-000001	NIH:OVCAR-3	Pimasertib	0.934	0.907	0.879	0.736	0.729	0.567	0.466	0.384
ACH-000001	NIH:OVCAR-3	Ponatinib	0.99	0.989	0.984	0.967	0.928	0.792	0.37	0.169
ACH-000001	NIH:OVCAR-3	Poziotinib	0.864	0.815	0.787	0.76	0.713	0.632	0.533	0.379
ACH-000001	NIH:OVCAR-3	Quizartinib	0.993	0.993	0.993	0.988	0.945	0.925	0.569	0.329
ACH-000001	NIH:OVCAR-3	R-406	0.997	0.996	0.991	0.963	0.838	0.573	0.463	0.317
ACH-000001	NIH:OVCAR-3	R-547	0.992	0.985	0.97	0.891	0.724	0.266	0.111	0.0527
ACH-000001	NIH:OVCAR-3	Rabusertib	0.961	0.95	0.952	0.952	0.942	0.915	0.659	0.319
ACH-000001	NIH:OVCAR-3	RAF-265	0.968	0.968	0.968	0.96	0.891	0.614	0.438	0.376
ACH-000001	NIH:OVCAR-3	RDEA-436	0.942	0.933	0.934	0.793	0.583	0.464	0.482	0.448
ACH-000001	NIH:OVCAR-3	Rebastinib	0.941	0.929	0.913	0.914	0.837	0.702	0.515	0.402
ACH-000001	NIH:OVCAR-3	Refametinib	0.995	0.995	0.994	0.983	0.949	0.665	0.567	0.321
ACH-000001	NIH:OVCAR-3	Regorafenib	0.949	0.95	0.948	0.939	0.918	0.882	0.793	0.604
ACH-000001	NIH:OVCAR-3	RGB-286638	0.884	0.679	0.649	0.578	0.369	0.267	0.221	0.225
ACH-000001	NIH:OVCAR-3	Ribociclib	0.93	0.94	0.937	0.931	0.933	0.901	0.633	0.573
ACH-000001	NIH:OVCAR-3	Rigosertib	0.928	0.884	0.808	0.521	0.381	0.356	0.333	0.317
ACH-000001	NIH:OVCAR-3	Ripasudil	0.94	0.946	0.927	0.907	0.874	0.838	0.712	0.477
ACH-000001	NIH:OVCAR-3	Ro-4987655	0.92	0.896	0.738	0.548	0.506	0.504	0.481	0.399
ACH-000001	NIH:OVCAR-3	Ro-5126766	0.948	0.946	0.897	0.835	0.69	0.694	0.542	0.536
ACH-000001	NIH:OVCAR-3	Rociletinib	0.957	0.961	0.957	0.956	0.95	0.908	0.827	0.503
ACH-000001	NIH:OVCAR-3	Ruboxistaurin	0.959	0.957	0.899	0.767	0.742	0.653	0.635	0.511
ACH-000001	NIH:OVCAR-3	Ruxolitinib	0.931	0.934	0.932	0.935	0.93	0.929	0.925	0.903
ACH-000001	NIH:OVCAR-3	Sapanisertib	0.886	0.795	0.659	0.461	0.345	0.256	0.228	0.206
ACH-000001	NIH:OVCAR-3	Sapitinib	0.952	0.946	0.919	0.872	0.775	0.589	0.466	0.441
ACH-000001	NIH:OVCAR-3	SAR-407899	0.885	0.883	0.821	0.795	0.731	0.777	0.773	0.736
ACH-000001	NIH:OVCAR-3	Saracatinib	0.967	0.964	0.96	0.948	0.934	0.765	0.397	0.337
ACH-000001	NIH:OVCAR-3	SB-1317	1	1	0.999	0.996	0.954	0.635	0.057	0.0168
ACH-000001	NIH:OVCAR-3	SCH-900776	0.989	0.985	0.974	0.944	0.861	0.661	0.392	0.11
ACH-000001	NIH:OVCAR-3	Seliciclib	0.951	0.946	0.915	0.944	0.896	0.862	0.814	0.616
ACH-000001	NIH:OVCAR-3	Selumetinib	0.931	0.932	0.905	0.884	0.802	0.736	0.676	0.615
ACH-000001	NIH:OVCAR-3	SGI-1776	0.992	0.987	0.982	0.975	0.946	0.866	0.557	0.323
ACH-000001	NIH:OVCAR-3	SGX-523	0.934	0.934	0.934	0.934	0.623	0.846	0.632	0.625
ACH-000001	NIH:OVCAR-3	Silmitasertib	0.987	0.986	0.98	0.974	0.937	0.795	0.565	0.517
ACH-000001	NIH:OVCAR-3	SNS-314	0.945	0.83	0.679	0.558	0.51	0.463	0.455	0.458
ACH-000001	NIH:OVCAR-3	Sonolisib	0.916	0.811	0.786	0.786	0.786	0.786	0.786	0.786
ACH-000001	NIH:OVCAR-3	Sorafenib	0.979	0.977	0.975	0.959	0.952	0.872	0.612	0.459
ACH-000001	NIH:OVCAR-3	Sotrastaurin	0.722	0.562	0.434	0.654	0.463	0.448	0.453	0.457
ACH-000001	NIH:OVCAR-3	SU-14813	0.993	0.993	0.988	0.977	0.949	0.855	0.597	0.362
ACH-000001	NIH:OVCAR-3	Sunitinib	0.928	0.925	0.925	0.913	0.901	0.879	0.823	0.7
ACH-000001	NIH:OVCAR-3	TAK-285	0.994	0.993	0.993	0.994	0.955	0.757	0.408	0.258
ACH-000001	NIH:OVCAR-3	TAK-593	0.961	0.938	0.924	0.891	0.795	0.776	0.796	0.777
ACH-000001	NIH:OVCAR-3	TAK-733	0.955	0.923	0.865	0.551	0.52	0.485	0.474	0.407
ACH-000001	NIH:OVCAR-3	TAK-901	0.996	0.988	0.973	0.903	0.667	0.257	0.108	0.0516
ACH-000001	NIH:OVCAR-3	Talmapimod	0.951	0.958	0.956	0.959	0.958	0.955	0.937	0.355
ACH-000001	NIH:OVCAR-3	Tandutinib	0.902	0.968	0.942	0.938	0.937	0.907	0.636	0.622
ACH-000001	NIH:OVCAR-3	Tanzisertib	0.911	0.907	0.834	0.798	0.723	0.677	0.627	0.562
ACH-000001	NIH:OVCAR-3	Telatinib	0.98	0.978	0.98	0.97	0.95	0.867	0.649	0.413
ACH-000001	NIH:OVCAR-3	Tepotinib	0.927	0.805	0.804	0.801	0.773	0.772	0.725	0.6
ACH-000001	NIH:OVCAR-3	Tesevatinib	0.921	0.91	0.89	0.854	0.796	0.677	0.529	0.24
ACH-000001	NIH:OVCAR-3	TG-100115	0.964	0.966	0.961	0.948	0.942	0.848	0.797	0.675
ACH-000001	NIH:OVCAR-3	TG-100572	0.999	0.998	0.996	0.996	0.982	0.847	0.316	0.0256
ACH-000001	NIH:OVCAR-3	TG-100801	0.961	0.923	0.933	0.929	0.924	0.801	0.728	0.654
ACH-000001	NIH:OVCAR-3	Tivantinib	0.954	0.951	0.944	0.94	0.936	0.598	0.55	0.473
ACH-000001	NIH:OVCAR-3	Tivozanib	0.962	0.955	0.945	0.935	0.901	0.83	0.684	0.589
ACH-000001	NIH:OVCAR-3	Tofacitinib	0.915	0.895	0.93	0.833	0.838	0.56	0.539	0.515
ACH-000001	NIH:OVCAR-3	Tozasertib	0.969	0.959	0.936	0.808	0.634	0.463	0.432	0.424
ACH-000001	NIH:OVCAR-3	Trametinib	0.937	0.931	0.878	0.728	0.54	0.532	0.472	0.471
ACH-000001	NIH:OVCAR-3	UCN-01	0.999	0.995	0.98	0.92	0.737	0.27	0.0685	0.0463
ACH-000001	NIH:OVCAR-3	Ulixertinib	0.991	0.986	0.986	0.968	0.926	0.708	0.336	0.233
ACH-000001	NIH:OVCAR-3	Uprosertib	0.98	0.979	0.966	0.941	0.853	0.606	0.317	0.272
ACH-000001	NIH:OVCAR-3	Vandetanib	0.928	0.926	0.927	0.927	0.923	0.899	0.828	0.667
ACH-000001	NIH:OVCAR-3	Varlitinib	0.918	0.926	0.894	0.901	0.875	0.796	0.615	0.545
ACH-000001	NIH:OVCAR-3	Vatalanib	0.991	0.987	0.988	0.989	0.986	0.816	0.492	0.27
ACH-000001	NIH:OVCAR-3	Vemurafenib	0.934	0.935	0.924	0.92	0.903	0.861	0.845	0.812
ACH-000001	NIH:OVCAR-3	Volasertib	0.951	0.943	0.862	0.701	0.436	0.35	0.302	0.272
ACH-000001	NIH:OVCAR-3	Volitinib	0.93	0.926	0.93	0.925	0.849	0.624	0.622	0.63
ACH-000001	NIH:OVCAR-3	VX-702	0.972	0.974	0.971	0.97	0.935	0.967	0.887	0.291
ACH-000001	NIH:OVCAR-3	X-396	0.914	0.947	0.95	0.899	0.888	0.873	0.778	0.558
ACH-000001	NIH:OVCAR-3	XL-019	0.946	0.951	0.938	0.805	0.598	0.572	0.544	0.465
ACH-000001	NIH:OVCAR-3	XL-228	0.919	0.752	0.456	0.596	0.381	0.298	0.256	0.236
ACH-000001	NIH:OVCAR-3	XL-413	0.872	0.567	0.426	0.357	0.36	0.375	0.369	0.377
ACH-000001	NIH:OVCAR-3	Y-39983	0.999	0.999	0.999	0.998	0.993	0.97	0.857	0.268
ACH-000002	HL-60	Abemaciclib	0.956	0.947	0.926	0.866	0.778	0.61	0.476	0.428
ACH-000002	HL-60	AC-480	0.924	0.707	0.742	0.733	0.703	0.705	0.694	0.605
ACH-000002	HL-60	ACTB-1003	0.913	0.914	0.908	0.902	0.823	0.665	0.631	0.543
ACH-000002	HL-60	AEE-788	0.97	0.96	0.963	0.958	0.923	0.658	0.446	0.389
ACH-000002	HL-60	AEW-541	0.84	0.849	0.84	0.836	0.84	0.813	0.776	0.621
ACH-000002	HL-60	Afatinib	0.912	0.82	0.773	0.67	0.612	0.517	0.412	0.31
ACH-000002	HL-60	Alectinib	0.951	0.964	0.951	0.948	0.923	0.819	0.61	0.396
ACH-000002	HL-60	Alisertib	0.988	0.977	0.941	0.669	0.529	0.452	0.295	0.237
ACH-000002	HL-60	Alvocidib	0.926	0.873	0.775	0.614	0.404	0.218	0.193	0.19
ACH-000002	HL-60	AMG-208	0.915	0.877	0.875	0.786	0.703	0.698	0.542	0.521
ACH-000002	HL-60	AMG-900	0.828	0.648	0.51	0.494	0.456	0.44	0.368	0.327
ACH-000002	HL-60	Amuvatinib	0.902	0.902	0.902	0.902	0.902	0.902	0.902	0.902
ACH-000002	HL-60	Apatinib	0.927	0.925	0.924	0.919	0.914	0.815	0.709	0.463
ACH-000002	HL-60	Apitolisib	0.9	0.887	0.855	0.799	0.697	0.473	0.331	0.274
ACH-000002	HL-60	ARRY-380	0.917	0.899	0.892	0.913	0.922	0.895	0.689	0.468
ACH-000002	HL-60	ASP-3026	0.686	0.888	0.713	0.693	0.518	0.494	0.44	0.401
ACH-000002	HL-60	AT-13148	0.9	0.9	0.908	0.829	0.675	0.735	0.728	0.714
ACH-000002	HL-60	AT-7519	0.946	0.935	0.922	0.886	0.668	0.526	0.427	0.201
ACH-000002	HL-60	AT-9283	0.961	0.947	0.907	0.762	0.648	0.472	0.451	0.164
ACH-000002	HL-60	AV-412	0.978	0.98	0.921	0.912	0.851	0.834	0.369	0.136
ACH-000002	HL-60	Axitinib	0.922	0.906	0.898	0.885	0.833	0.693	0.623	0.507
ACH-000002	HL-60	AXL-1717	0.902	0.902	0.902	0.902	0.902	0.902	0.902	0.902
ACH-000002	HL-60	AZD-1208	0.912	0.783	0.909	0.675	0.684	0.893	0.675	0.352
ACH-000002	HL-60	AZD-1480	0.843	0.842	0.839	0.834	0.825	0.759	0.723	0.633
ACH-000002	HL-60	AZD-2014	0.944	0.94	0.908	0.854	0.634	0.414	0.343	0.35
ACH-000002	HL-60	AZD-4547	0.944	0.938	0.947	0.896	0.871	0.821	0.746	0.511
ACH-000002	HL-60	AZD-5363	0.991	0.99	0.987	0.966	0.922	0.701	0.481	0.343
ACH-000002	HL-60	AZD-5438	0.979	0.981	0.976	0.953	0.901	0.654	0.226	0.0801
ACH-000002	HL-60	AZD-6482	0.975	0.975	0.959	0.709	0.866	0.555	0.316	0.291
ACH-000002	HL-60	AZD-7762	0.939	0.799	0.595	0.458	0.386	0.15	0.057	0.0466
ACH-000002	HL-60	AZD-8055	0.933	0.92	0.877	0.521	0.391	0.324	0.317	0.271
ACH-000002	HL-60	AZD-8186	0.902	0.897	0.902	0.902	0.901	0.897	0.889	0.889
ACH-000002	HL-60	AZD-8330	0.708	0.644	0.552	0.365	0.354	0.364	0.31	0.275
ACH-000002	HL-60	Bafetinib	0.986	0.986	0.98	0.976	0.97	0.903	0.627	0.241
ACH-000002	HL-60	Barasertib	0.929	0.91	0.897	0.852	0.801	0.645	0.528	0.387
ACH-000002	HL-60	Barasertib_HQPA	0.974	0.936	0.835	0.636	0.551	0.482	0.42	0.432
ACH-000002	HL-60	Baricitinib	0.989	0.986	0.982	0.971	0.941	0.807	0.548	0.337
ACH-000002	HL-60	BGT-226	0.883	0.72	0.511	0.283	0.159	0.0775	0.0598	0.0525
ACH-000002	HL-60	BI-2536	0.962	0.866	0.502	0.442	0.316	0.306	0.303	0.276
ACH-000002	HL-60	BI-847325	0.905	0.903	0.884	0.759	0.55	0.447	0.435	0.437
ACH-000002	HL-60	Binimetinib	0.891	0.887	0.832	0.705	0.428	0.425	0.383	0.289
ACH-000002	HL-60	BMS-387032	0.988	0.978	0.905	0.563	0.354	0.216	0.0483	0.0321
ACH-000002	HL-60	BMS-690514	0.907	0.916	0.89	0.828	0.7	0.595	0.471	0.428
ACH-000002	HL-60	BMS-754807	0.942	0.931	0.906	0.862	0.793	0.602	0.427	0.395
ACH-000002	HL-60	BMS-777607	0.906	0.913	0.846	0.796	0.658	0.662	0.54	0.534
ACH-000002	HL-60	BMS-911543	0.898	0.895	0.901	0.894	0.902	0.889	0.882	0.8
ACH-000002	HL-60	Bosutinib	0.978	0.975	0.972	0.947	0.924	0.766	0.479	0.328
ACH-000002	HL-60	Brivanib	0.872	0.947	0.909	0.866	0.924	0.887	0.74	0.522
ACH-000002	HL-60	Brivanib_alaninate	0.94	0.94	0.917	0.887	0.804	0.891	0.831	0.523
ACH-000002	HL-60	BYL-719	0.911	0.913	0.909	0.906	0.9	0.728	0.701	0.594
ACH-000002	HL-60	Cabozantinib	0.981	0.979	0.969	0.914	0.86	0.701	0.586	0.415
ACH-000002	HL-60	Canertinib	0.922	0.902	0.887	0.827	0.729	0.659	0.535	0.416
ACH-000002	HL-60	Capmatinib	0.866	0.829	0.774	0.795	0.791	0.789	0.788	0.759
ACH-000002	HL-60	CC-401	0.843	0.888	0.884	0.798	0.679	0.764	0.314	0.353
ACH-000002	HL-60	Cediranib	0.98	0.967	0.966	0.944	0.898	0.512	0.292	0.279
ACH-000002	HL-60	CEP-32496	0.972	0.96	0.946	0.915	0.884	0.755	0.603	0.379
ACH-000002	HL-60	Cerdulatinib	0.979	0.984	0.981	0.978	0.964	0.897	0.655	0.0822
ACH-000002	HL-60	Ceritinib	0.927	0.916	0.918	0.851	0.799	0.776	0.664	0.528
ACH-000002	HL-60	CH-5183284	0.865	0.864	0.828	0.846	0.836	0.837	0.701	0.666
ACH-000002	HL-60	Cobimetinib	0.94	0.933	0.763	0.842	0.678	0.421	0.396	0.382
ACH-000002	HL-60	Copanlisib	0.902	0.902	0.902	0.902	0.902	0.902	0.902	0.902
ACH-000002	HL-60	CP-547632	0.889	0.853	0.881	0.822	0.66	0.446	0.413	0.411
ACH-000002	HL-60	CP-724714	0.941	0.94	0.94	0.927	0.901	0.837	0.609	0.483
ACH-000002	HL-60	Crenolanib	0.977	0.964	0.925	0.84	0.641	0.513	0.287	0.189
ACH-000002	HL-60	Crizotinib	0.938	0.939	0.924	0.895	0.834	0.722	0.527	0.395
ACH-000002	HL-60	CUDC-101	0.907	0.901	0.875	0.834	0.724	0.476	0.26	0.151
ACH-000002	HL-60	Cyc-116	0.981	0.979	0.964	0.926	0.877	0.808	0.613	0.381
ACH-000002	HL-60	Dabrafenib	0.897	0.889	0.87	0.832	0.791	0.66	0.6	0.538
ACH-000002	HL-60	Dacomitinib	0.922	0.89	0.846	0.704	0.624	0.533	0.422	0.271
ACH-000002	HL-60	Danusertib	0.806	0.573	0.446	0.394	0.323	0.212	0.196	0.184
ACH-000002	HL-60	Dasatinib	0.824	0.781	0.747	0.642	0.564	0.503	0.389	0.344
ACH-000002	HL-60	Decernotinib	0.863	0.87	0.873	0.585	0.54	0.533	0.487	0.49
ACH-000002	HL-60	Defactinib	0.964	0.96	0.95	0.942	0.92	0.739	0.46	0.354
ACH-000002	HL-60	Deforolimus	0.894	0.801	0.669	0.475	0.591	0.46	0.398	0.398
ACH-000002	HL-60	Dinaciclib	0.89	0.786	0.547	0.393	0.321	0.144	0.138	0.13
ACH-000002	HL-60	Dovitinib	0.883	0.873	0.875	0.858	0.843	0.779	0.707	0.538
ACH-000002	HL-60	Encorafenib	0.912	0.898	0.859	0.829	0.781	0.708	0.63	0.614
ACH-000002	HL-60	ENMD-2076	0.985	0.983	0.979	0.977	0.942	0.682	0.33	0.325
ACH-000002	HL-60	Entrectinib	0.896	0.89	0.893	0.89	0.871	0.821	0.817	0.775
ACH-000002	HL-60	Enzastaurin	0.916	0.911	0.914	0.893	0.858	0.76	0.768	0.634
ACH-000002	HL-60	Erlotinib	0.952	0.949	0.934	0.906	0.788	0.579	0.526	0.471
ACH-000002	HL-60	Fasudil	0.891	0.896	0.892	0.871	0.881	0.838	0.688	0.49
ACH-000002	HL-60	Fedratinib	0.958	0.953	0.95	0.947	0.928	0.823	0.65	0.184
ACH-000002	HL-60	Filgotinib	0.937	0.936	0.932	0.912	0.859	0.836	0.793	0.592
ACH-000002	HL-60	Foretinib	0.934	0.913	0.884	0.824	0.75	0.572	0.362	0.264
ACH-000002	HL-60	Fostamatinib	0.911	0.874	0.871	0.782	0.788	0.636	0.492	0.456
ACH-000002	HL-60	Galunisertib	0.801	0.8	0.482	0.464	0.467	0.469	0.429	0.415
ACH-000002	HL-60	GDC-0994	0.942	0.818	0.917	0.75	0.6	0.483	0.471	0.473
ACH-000002	HL-60	Gefitinib	0.928	0.909	0.891	0.836	0.797	0.683	0.56	0.39
ACH-000002	HL-60	Gilteritinib	0.95	0.944	0.938	0.903	0.883	0.826	0.74	0.522
ACH-000002	HL-60	Golvatinib	0.897	0.883	0.872	0.857	0.83	0.79	0.705	0.576
ACH-000002	HL-60	GSK-1059615	0.775	0.747	0.436	0.49	0.495	0.471	0.473	0.458
ACH-000002	HL-60	GSK-1070916	0.82	0.746	0.689	0.584	0.487	0.304	0.258	0.222
ACH-000002	HL-60	GSK-2110183	0.962	0.954	0.944	0.934	0.87	0.719	0.598	0.44
ACH-000002	HL-60	GSK-461364	0.979	0.977	0.882	0.446	0.321	0.317	0.285	0.265
ACH-000002	HL-60	GSK-690693	0.89	0.872	0.875	0.794	0.671	0.624	0.519	0.501
ACH-000002	HL-60	HMN-214	0.819	0.961	0.959	0.906	0.753	0.433	0.224	0.224
ACH-000002	HL-60	Hydroxyfasudil	0.9	0.926	0.931	0.917	0.878	0.908	0.862	0.715
ACH-000002	HL-60	Ibrutinib	0.86	0.849	0.828	0.781	0.682	0.621	0.592	0.541
ACH-000002	HL-60	Icotinib	0.967	0.97	0.959	0.919	0.875	0.762	0.583	0.473
ACH-000002	HL-60	Imatinib	0.933	0.931	0.914	0.9	0.858	0.816	0.668	0.452
ACH-000002	HL-60	IMD-0354	0.952	0.921	0.937	0.922	0.917	0.685	0.367	0.375
ACH-000002	HL-60	JANEX-1	0.925	0.938	0.893	0.915	0.912	0.891	0.739	0.498
ACH-000002	HL-60	JNJ-26483327	0.913	0.885	0.762	0.84	0.69	0.66	0.511	0.429
ACH-000002	HL-60	JNJ-38877605	0.713	0.721	0.602	0.593	0.594	0.279	0.335	0.278
ACH-000002	HL-60	K-252a	0.861	0.851	0.759	0.646	0.505	0.386	0.242	0.186
ACH-000002	HL-60	KW-2449	0.979	0.983	0.98	0.962	0.832	0.589	0.332	0.369
ACH-000002	HL-60	Lapatinib	0.948	0.948	0.918	0.913	0.854	0.658	0.658	0.524
ACH-000002	HL-60	Lenvatinib	0.955	0.946	0.934	0.908	0.772	0.506	0.441	0.426
ACH-000002	HL-60	Lestaurtinib	0.937	0.913	0.856	0.787	0.676	0.475	0.184	0.0975
ACH-000002	HL-60	Linifanib	0.961	0.958	0.96	0.948	0.923	0.817	0.647	0.46
ACH-000002	HL-60	Linsitinib	0.905	0.912	0.908	0.905	0.889	0.851	0.754	0.522
ACH-000002	HL-60	Losmapimod	0.891	0.916	0.909	0.917	0.804	0.809	0.765	0.762
ACH-000002	HL-60	Lucitanib	0.944	0.947	0.931	0.923	0.816	0.761	0.53	0.365
ACH-000002	HL-60	LY-2584702	0.902	0.902	0.902	0.902	0.902	0.902	0.902	0.902
ACH-000002	HL-60	LY-2801653	0.933	0.928	0.902	0.876	0.824	0.675	0.574	0.459
ACH-000002	HL-60	Masitinib	0.951	0.948	0.94	0.927	0.891	0.719	0.662	0.551
ACH-000002	HL-60	MGCD-265	0.983	0.982	0.98	0.97	0.941	0.853	0.652	0.226
ACH-000002	HL-60	Midostaurin	0.947	0.919	0.891	0.823	0.621	0.378	0.222	0.206
ACH-000002	HL-60	Milciclib	0.933	0.925	0.898	0.839	0.743	0.627	0.478	0.276
ACH-000002	HL-60	MK-1775	0.953	0.947	0.938	0.9	0.737	0.51	0.333	0.294
ACH-000002	HL-60	MK-2206	0.921	0.927	0.894	0.879	0.77	0.577	0.474	0.434
ACH-000002	HL-60	MK-2461	0.955	0.945	0.948	0.935	0.892	0.713	0.484	0.38
ACH-000002	HL-60	MK-5108	0.985	0.976	0.973	0.947	0.861	0.528	0.233	0.217
ACH-000002	HL-60	MK-8033	0.68	0.884	0.841	0.88	0.692	0.629	0.65	0.426
ACH-000002	HL-60	MLN-2480	0.87	0.909	0.86	0.884	0.772	0.681	0.582	0.499
ACH-000002	HL-60	MLN-8054	0.929	0.913	0.834	0.709	0.498	0.387	0.35	0.365
ACH-000002	HL-60	Momelotinib	0.883	0.864	0.833	0.791	0.733	0.658	0.612	0.476
ACH-000002	HL-60	Motesanib	0.872	0.891	0.884	0.883	0.873	0.824	0.778	0.779
ACH-000002	HL-60	Mubritinib	0.729	0.896	0.842	0.653	0.664	0.374	0.353	0.353
ACH-000002	HL-60	Neratinib	0.882	0.851	0.868	0.851	0.759	0.585	0.447	0.444
ACH-000002	HL-60	Nilotinib	0.988	0.989	0.988	0.979	0.962	0.846	0.601	0.331
ACH-000002	HL-60	Nintedanib	0.971	0.965	0.958	0.937	0.869	0.715	0.614	0.595
ACH-000002	HL-60	NMS-1286937	0.974	0.978	0.933	0.538	0.266	0.141	0.124	0.124
ACH-000002	HL-60	Omipalisib	0.825	0.775	0.567	0.36	0.274	0.141	0.18	0.106
ACH-000002	HL-60	ONO-4059 analogue	0.859	0.893	0.568	0.671	0.524	0.529	0.533	0.532
ACH-000002	HL-60	Orantinib	0.934	0.903	0.896	0.871	0.851	0.825	0.758	0.733
ACH-000002	HL-60	OSI-027	0.99	0.983	0.967	0.91	0.746	0.492	0.266	0.12
ACH-000002	HL-60	OSI-930	0.927	0.867	0.915	0.906	0.873	0.745	0.483	0.418
ACH-000002	HL-60	Osimertinib	0.943	0.948	0.944	0.909	0.871	0.611	0.486	0.312
ACH-000002	HL-60	OTS-167	0.864	0.795	0.646	0.33	0.0985	0.0504	0.0264	0.0173
ACH-000002	HL-60	P-276-00	0.955	0.936	0.909	0.846	0.683	0.401	0.205	0.141
ACH-000002	HL-60	Pacritinib	0.97	0.969	0.963	0.944	0.918	0.684	0.347	0.129
ACH-000002	HL-60	Palbociclib	0.921	0.909	0.901	0.862	0.781	0.688	0.652	0.629
ACH-000002	HL-60	Pazopanib	0.938	0.925	0.915	0.912	0.87	0.757	0.691	0.609
ACH-000002	HL-60	PD-325901	0.898	0.847	0.694	0.664	0.395	0.34	0.31	0.309
ACH-000002	HL-60	Pelitinib	0.93	0.899	0.836	0.761	0.609	0.458	0.318	0.209
ACH-000002	HL-60	Pexidartinib	0.931	0.925	0.931	0.891	0.861	0.853	0.85	0.849
ACH-000002	HL-60	Pexmetinib	0.904	0.903	0.908	0.882	0.863	0.644	0.611	0.516
ACH-000002	HL-60	PF-03814735	0.987	0.987	0.971	0.902	0.623	0.411	0.307	0.264
ACH-000002	HL-60	PF-04217903	0.884	0.871	0.813	0.733	0.733	0.733	0.733	0.733
ACH-000002	HL-60	PF-04691502	0.894	0.898	0.872	0.729	0.706	0.274	0.145	0.14
ACH-000002	HL-60	PF-3758309	0.91	0.808	0.661	0.512	0.426	0.306	0.166	0.0877
ACH-000002	HL-60	PF-477736	0.962	0.861	0.637	0.556	0.492	0.371	0.309	0.239
ACH-000002	HL-60	PF-562271	0.954	0.938	0.932	0.906	0.842	0.705	0.401	0.253
ACH-000002	HL-60	PH-797804	0.911	0.868	0.912	0.913	0.913	0.869	0.831	0.555
ACH-000002	HL-60	PHA-793887	0.965	0.938	0.879	0.724	0.589	0.481	0.304	0.198
ACH-000002	HL-60	Pictilisib	0.939	0.93	0.887	0.834	0.752	0.598	0.414	0.272
ACH-000002	HL-60	Pimasertib	0.888	0.829	0.746	0.617	0.597	0.458	0.389	0.366
ACH-000002	HL-60	Ponatinib	0.948	0.948	0.945	0.894	0.826	0.703	0.372	0.189
ACH-000002	HL-60	Poziotinib	0.697	0.62	0.571	0.533	0.516	0.461	0.43	0.422
ACH-000002	HL-60	Quizartinib	0.971	0.973	0.971	0.964	0.854	0.823	0.542	0.394
ACH-000002	HL-60	R-406	0.967	0.955	0.937	0.886	0.75	0.665	0.519	0.368
ACH-000002	HL-60	R-547	0.968	0.954	0.895	0.79	0.588	0.402	0.208	0.129
ACH-000002	HL-60	Rabusertib	0.936	0.921	0.936	0.932	0.915	0.875	0.598	0.375
ACH-000002	HL-60	RAF-265	0.94	0.94	0.94	0.93	0.836	0.634	0.508	0.46
ACH-000002	HL-60	RDEA-436	0.903	0.887	0.884	0.694	0.475	0.375	0.399	0.371
ACH-000002	HL-60	Rebastinib	0.909	0.903	0.884	0.873	0.797	0.662	0.514	0.41
ACH-000002	HL-60	Refametinib	0.97	0.97	0.968	0.936	0.885	0.586	0.511	0.321
ACH-000002	HL-60	Regorafenib	0.908	0.909	0.91	0.903	0.883	0.815	0.68	0.599
ACH-000002	HL-60	RGB-286638	0.819	0.628	0.634	0.578	0.397	0.306	0.269	0.275
ACH-000002	HL-60	Ribociclib	0.905	0.907	0.908	0.898	0.89	0.819	0.642	0.636
ACH-000002	HL-60	Rigosertib	0.887	0.813	0.719	0.501	0.439	0.423	0.411	0.377
ACH-000002	HL-60	Ripasudil	0.905	0.925	0.9	0.873	0.836	0.808	0.684	0.472
ACH-000002	HL-60	Ro-4987655	0.859	0.815	0.611	0.422	0.381	0.377	0.362	0.31
ACH-000002	HL-60	Ro-5126766	0.902	0.898	0.801	0.713	0.58	0.583	0.462	0.467
ACH-000002	HL-60	Rociletinib	0.947	0.946	0.936	0.941	0.927	0.846	0.695	0.455
ACH-000002	HL-60	Ruboxistaurin	0.921	0.921	0.85	0.759	0.723	0.667	0.644	0.503
ACH-000002	HL-60	Ruxolitinib	0.9	0.897	0.897	0.901	0.897	0.843	0.807	0.743
ACH-000002	HL-60	Sapanisertib	0.824	0.726	0.638	0.542	0.443	0.327	0.299	0.272
ACH-000002	HL-60	Sapitinib	0.906	0.899	0.837	0.75	0.587	0.438	0.383	0.35
ACH-000002	HL-60	SAR-407899	0.84	0.838	0.785	0.761	0.707	0.75	0.741	0.711
ACH-000002	HL-60	Saracatinib	0.942	0.938	0.927	0.912	0.888	0.676	0.39	0.366
ACH-000002	HL-60	SB-1317	0.986	0.985	0.975	0.952	0.83	0.554	0.104	0.0174
ACH-000002	HL-60	SCH-900776	0.959	0.954	0.932	0.841	0.64	0.533	0.429	0.28
ACH-000002	HL-60	Seliciclib	0.919	0.919	0.897	0.915	0.875	0.82	0.775	0.6
ACH-000002	HL-60	Selumetinib	0.887	0.883	0.817	0.763	0.709	0.642	0.59	0.58
ACH-000002	HL-60	SGI-1776	0.941	0.954	0.953	0.933	0.896	0.738	0.529	0.43
ACH-000002	HL-60	SGX-523	0.908	0.908	0.908	0.908	0.621	0.8	0.629	0.621
ACH-000002	HL-60	Silmitasertib	0.957	0.961	0.942	0.929	0.917	0.789	0.587	0.559
ACH-000002	HL-60	SNS-314	0.898	0.771	0.66	0.532	0.453	0.407	0.402	0.397
ACH-000002	HL-60	Sonolisib	0.888	0.774	0.755	0.755	0.755	0.755	0.755	0.755
ACH-000002	HL-60	Sorafenib	0.94	0.945	0.941	0.909	0.884	0.757	0.576	0.559
ACH-000002	HL-60	Sotrastaurin	0.691	0.533	0.42	0.639	0.447	0.431	0.441	0.45
ACH-000002	HL-60	SU-14813	0.971	0.959	0.952	0.901	0.859	0.771	0.534	0.414
ACH-000002	HL-60	Sunitinib	0.895	0.881	0.868	0.851	0.838	0.776	0.724	0.591
ACH-000002	HL-60	TAK-285	0.985	0.984	0.984	0.982	0.925	0.632	0.456	0.353
ACH-000002	HL-60	TAK-593	0.921	0.89	0.874	0.828	0.728	0.712	0.717	0.694
ACH-000002	HL-60	TAK-733	0.934	0.87	0.74	0.433	0.401	0.364	0.357	0.311
ACH-000002	HL-60	TAK-901	0.96	0.933	0.878	0.722	0.535	0.411	0.267	0.204
ACH-000002	HL-60	Talmapimod	0.932	0.933	0.931	0.93	0.908	0.892	0.832	0.497
ACH-000002	HL-60	Tandutinib	0.852	0.939	0.903	0.889	0.893	0.834	0.56	0.553
ACH-000002	HL-60	Tanzisertib	0.869	0.869	0.808	0.781	0.692	0.638	0.608	0.579
ACH-000002	HL-60	Telatinib	0.95	0.947	0.951	0.951	0.919	0.778	0.65	0.512
ACH-000002	HL-60	Tepotinib	0.878	0.745	0.744	0.739	0.708	0.708	0.665	0.567
ACH-000002	HL-60	Tesevatinib	0.884	0.847	0.806	0.746	0.67	0.537	0.449	0.253
ACH-000002	HL-60	TG-100115	0.906	0.899	0.89	0.855	0.855	0.747	0.694	0.653
ACH-000002	HL-60	TG-100572	0.998	0.994	0.99	0.988	0.948	0.594	0.453	0.116
ACH-000002	HL-60	TG-100801	0.927	0.873	0.881	0.866	0.869	0.722	0.632	0.585
ACH-000002	HL-60	Tivantinib	0.912	0.91	0.894	0.867	0.846	0.487	0.476	0.447
ACH-000002	HL-60	Tivozanib	0.928	0.92	0.893	0.866	0.838	0.738	0.631	0.547
ACH-000002	HL-60	Tofacitinib	0.841	0.847	0.882	0.779	0.777	0.491	0.486	0.476
ACH-000002	HL-60	Tozasertib	0.953	0.932	0.913	0.748	0.564	0.464	0.451	0.44
ACH-000002	HL-60	Trametinib	0.877	0.885	0.783	0.605	0.413	0.416	0.379	0.379
ACH-000002	HL-60	UCN-01	0.983	0.973	0.939	0.86	0.61	0.477	0.137	0.086
ACH-000002	HL-60	Ulixertinib	0.985	0.978	0.981	0.952	0.91	0.586	0.363	0.334
ACH-000002	HL-60	Uprosertib	0.944	0.939	0.912	0.873	0.797	0.56	0.325	0.316
ACH-000002	HL-60	Vandetanib	0.909	0.912	0.916	0.915	0.896	0.848	0.707	0.516
ACH-000002	HL-60	Varlitinib	0.91	0.913	0.848	0.85	0.804	0.665	0.537	0.447
ACH-000002	HL-60	Vatalanib	0.968	0.967	0.965	0.963	0.961	0.707	0.452	0.261
ACH-000002	HL-60	Vemurafenib	0.912	0.909	0.9	0.891	0.861	0.816	0.797	0.721
ACH-000002	HL-60	Volasertib	0.915	0.91	0.842	0.667	0.502	0.402	0.376	0.356
ACH-000002	HL-60	Volitinib	0.902	0.894	0.901	0.887	0.805	0.621	0.621	0.629
ACH-000002	HL-60	VX-702	0.927	0.929	0.921	0.919	0.879	0.911	0.822	0.482
ACH-000002	HL-60	X-396	0.858	0.902	0.907	0.838	0.821	0.805	0.713	0.57
ACH-000002	HL-60	XL-019	0.9	0.916	0.892	0.785	0.587	0.57	0.524	0.473
ACH-000002	HL-60	XL-228	0.866	0.703	0.465	0.591	0.419	0.368	0.32	0.29
ACH-000002	HL-60	XL-413	0.835	0.56	0.446	0.401	0.407	0.413	0.413	0.413
ACH-000002	HL-60	Y-39983	0.98	0.987	0.986	0.984	0.977	0.913	0.854	0.435
ACH-000003	CACO2	Abemaciclib	0.992	0.985	0.977	0.946	0.866	0.656	0.438	0.324
ACH-000003	CACO2	AC-480	0.956	0.783	0.821	0.806	0.776	0.78	0.765	0.651
ACH-000003	CACO2	ACTB-1003	0.948	0.962	0.956	0.953	0.906	0.684	0.671	0.544
ACH-000003	CACO2	AEE-788	0.988	0.986	0.987	0.984	0.973	0.837	0.477	0.344
ACH-000003	CACO2	AEW-541	0.789	0.797	0.805	0.878	0.896	0.886	0.872	0.82
ACH-000003	CACO2	Afatinib	0.962	0.901	0.873	0.826	0.761	0.677	0.512	0.191
ACH-000003	CACO2	Alectinib	0.983	0.98	0.984	0.983	0.973	0.941	0.769	0.401
ACH-000003	CACO2	Alisertib	0.996	0.993	0.982	0.836	0.549	0.37	0.29	0.202
ACH-000003	CACO2	Alvocidib	0.983	0.961	0.921	0.762	0.418	0.172	0.144	0.141
ACH-000003	CACO2	AMG-208	0.947	0.931	0.928	0.896	0.847	0.844	0.629	0.567
ACH-000003	CACO2	AMG-900	0.891	0.748	0.65	0.555	0.477	0.411	0.323	0.248
ACH-000003	CACO2	Amuvatinib	0.926	0.926	0.926	0.926	0.926	0.926	0.926	0.926
ACH-000003	CACO2	Apatinib	0.98	0.971	0.979	0.977	0.969	0.902	0.801	0.356
ACH-000003	CACO2	Apitolisib	0.962	0.956	0.937	0.864	0.761	0.449	0.308	0.216
ACH-000003	CACO2	ARRY-380	0.95	0.929	0.933	0.946	0.947	0.928	0.705	0.445
ACH-000003	CACO2	ASP-3026	0.728	0.92	0.739	0.72	0.54	0.516	0.448	0.403
ACH-000003	CACO2	AT-13148	0.921	0.921	0.93	0.856	0.699	0.765	0.752	0.738
ACH-000003	CACO2	AT-7519	0.99	0.988	0.982	0.963	0.911	0.67	0.361	0.124
ACH-000003	CACO2	AT-9283	0.995	0.989	0.977	0.925	0.766	0.532	0.358	0.0877
ACH-000003	CACO2	AV-412	0.996	0.996	0.981	0.973	0.959	0.946	0.458	0.0458
ACH-000003	CACO2	Axitinib	0.962	0.958	0.954	0.932	0.905	0.814	0.65	0.561
ACH-000003	CACO2	AXL-1717	0.926	0.926	0.926	0.926	0.926	0.926	0.926	0.926
ACH-000003	CACO2	AZD-1208	0.944	0.773	0.94	0.684	0.688	0.944	0.68	0.32
ACH-000003	CACO2	AZD-1480	0.911	0.917	0.914	0.911	0.908	0.883	0.839	0.797
ACH-000003	CACO2	AZD-2014	0.96	0.957	0.927	0.869	0.626	0.4	0.333	0.34
ACH-000003	CACO2	AZD-4547	0.987	0.989	0.983	0.965	0.949	0.915	0.783	0.489
ACH-000003	CACO2	AZD-5363	0.998	0.998	0.995	0.99	0.978	0.861	0.582	0.321
ACH-000003	CACO2	AZD-5438	1	0.999	1	0.999	0.991	0.846	0.127	0.0415
ACH-000003	CACO2	AZD-6482	0.994	0.994	0.986	0.797	0.909	0.538	0.221	0.169
ACH-000003	CACO2	AZD-7762	0.99	0.958	0.832	0.603	0.223	0.0581	0.03	0.0265
ACH-000003	CACO2	AZD-8055	0.968	0.957	0.912	0.536	0.333	0.261	0.247	0.212
ACH-000003	CACO2	AZD-8186	0.926	0.92	0.926	0.926	0.926	0.919	0.912	0.912
ACH-000003	CACO2	AZD-8330	0.812	0.752	0.623	0.43	0.412	0.423	0.332	0.276
ACH-000003	CACO2	Bafetinib	0.999	0.999	0.998	0.997	0.993	0.949	0.716	0.154
ACH-000003	CACO2	Barasertib	0.98	0.974	0.97	0.954	0.914	0.784	0.554	0.42
ACH-000003	CACO2	Barasertib_HQPA	0.997	0.985	0.929	0.755	0.58	0.478	0.471	0.457
ACH-000003	CACO2	Baricitinib	1	1	0.999	0.999	0.998	0.954	0.569	0.103
ACH-000003	CACO2	BGT-226	0.942	0.783	0.438	0.141	0.0693	0.0459	0.0373	0.0338
ACH-000003	CACO2	BI-2536	0.987	0.945	0.536	0.305	0.203	0.184	0.182	0.167
ACH-000003	CACO2	BI-847325	0.951	0.946	0.939	0.806	0.59	0.476	0.456	0.404
ACH-000003	CACO2	Binimetinib	0.943	0.937	0.89	0.803	0.48	0.476	0.411	0.306
ACH-000003	CACO2	BMS-387032	0.999	0.997	0.974	0.74	0.228	0.0388	0.0216	0.019
ACH-000003	CACO2	BMS-690514	0.944	0.934	0.918	0.87	0.802	0.657	0.562	0.394
ACH-000003	CACO2	BMS-754807	0.968	0.966	0.962	0.947	0.928	0.774	0.454	0.415
ACH-000003	CACO2	BMS-777607	0.951	0.956	0.915	0.859	0.728	0.708	0.569	0.563
ACH-000003	CACO2	BMS-911543	0.924	0.93	0.925	0.93	0.926	0.926	0.923	0.836
ACH-000003	CACO2	Bosutinib	0.999	0.997	0.996	0.988	0.974	0.877	0.566	0.283
ACH-000003	CACO2	Brivanib	0.913	0.979	0.964	0.914	0.971	0.941	0.785	0.564
ACH-000003	CACO2	Brivanib_alaninate	0.977	0.969	0.961	0.93	0.853	0.935	0.877	0.546
ACH-000003	CACO2	BYL-719	0.939	0.941	0.938	0.935	0.927	0.763	0.727	0.583
ACH-000003	CACO2	Cabozantinib	0.994	0.993	0.99	0.968	0.94	0.857	0.642	0.362
ACH-000003	CACO2	Canertinib	0.957	0.942	0.925	0.894	0.846	0.786	0.643	0.452
ACH-000003	CACO2	Capmatinib	0.913	0.906	0.872	0.888	0.885	0.882	0.874	0.853
ACH-000003	CACO2	CC-401	0.86	0.916	0.909	0.841	0.687	0.793	0.261	0.306
ACH-000003	CACO2	Cediranib	0.999	0.995	0.994	0.989	0.96	0.499	0.234	0.242
ACH-000003	CACO2	CEP-32496	0.995	0.994	0.993	0.985	0.972	0.904	0.617	0.256
ACH-000003	CACO2	Cerdulatinib	0.997	0.998	0.997	0.995	0.99	0.964	0.776	0.027
ACH-000003	CACO2	Ceritinib	0.96	0.952	0.955	0.902	0.843	0.804	0.665	0.489
ACH-000003	CACO2	CH-5183284	0.895	0.895	0.873	0.889	0.881	0.88	0.73	0.7
ACH-000003	CACO2	Cobimetinib	0.959	0.954	0.814	0.868	0.754	0.46	0.425	0.403
ACH-000003	CACO2	Copanlisib	0.926	0.926	0.926	0.926	0.926	0.926	0.926	0.926
ACH-000003	CACO2	CP-547632	0.943	0.891	0.91	0.885	0.688	0.421	0.395	0.38
ACH-000003	CACO2	CP-724714	0.973	0.973	0.97	0.957	0.943	0.915	0.665	0.46
ACH-000003	CACO2	Crenolanib	0.998	0.993	0.985	0.95	0.842	0.397	0.0884	0.0218
ACH-000003	CACO2	Crizotinib	0.965	0.962	0.962	0.952	0.925	0.826	0.587	0.408
ACH-000003	CACO2	CUDC-101	0.974	0.977	0.961	0.953	0.895	0.569	0.24	0.0922
ACH-000003	CACO2	Cyc-116	0.998	0.998	0.996	0.989	0.977	0.927	0.666	0.26
ACH-000003	CACO2	Dabrafenib	0.944	0.938	0.93	0.894	0.874	0.811	0.668	0.492
ACH-000003	CACO2	Dacomitinib	0.951	0.938	0.913	0.828	0.775	0.675	0.456	0.178
ACH-000003	CACO2	Danusertib	0.906	0.666	0.464	0.304	0.202	0.155	0.138	0.125
ACH-000003	CACO2	Dasatinib	0.867	0.842	0.792	0.719	0.621	0.462	0.323	0.266
ACH-000003	CACO2	Decernotinib	0.905	0.92	0.935	0.641	0.581	0.571	0.503	0.451
ACH-000003	CACO2	Defactinib	0.993	0.99	0.987	0.98	0.963	0.868	0.568	0.338
ACH-000003	CACO2	Deforolimus	0.909	0.82	0.701	0.402	0.54	0.377	0.299	0.299
ACH-000003	CACO2	Dinaciclib	0.95	0.894	0.745	0.515	0.325	0.107	0.103	0.0996
ACH-000003	CACO2	Dovitinib	0.94	0.944	0.951	0.952	0.946	0.905	0.759	0.421
ACH-000003	CACO2	Encorafenib	0.968	0.94	0.908	0.871	0.856	0.784	0.58	0.533
ACH-000003	CACO2	ENMD-2076	0.996	0.994	0.994	0.991	0.97	0.696	0.306	0.273
ACH-000003	CACO2	Entrectinib	0.923	0.923	0.926	0.923	0.91	0.843	0.84	0.802
ACH-000003	CACO2	Enzastaurin	0.949	0.942	0.947	0.932	0.894	0.8	0.804	0.663
ACH-000003	CACO2	Erlotinib	0.979	0.974	0.959	0.936	0.843	0.653	0.544	0.479
ACH-000003	CACO2	Fasudil	0.926	0.935	0.921	0.905	0.916	0.864	0.726	0.525
ACH-000003	CACO2	Fedratinib	0.999	0.999	0.999	0.999	0.997	0.964	0.62	0.0678
ACH-000003	CACO2	Filgotinib	0.967	0.966	0.965	0.958	0.928	0.904	0.859	0.603
ACH-000003	CACO2	Foretinib	0.983	0.978	0.974	0.95	0.847	0.555	0.407	0.247
ACH-000003	CACO2	Fostamatinib	0.929	0.909	0.914	0.812	0.8	0.681	0.506	0.48
ACH-000003	CACO2	Galunisertib	0.833	0.833	0.482	0.454	0.453	0.458	0.409	0.385
ACH-000003	CACO2	GDC-0994	0.974	0.845	0.961	0.77	0.59	0.428	0.423	0.446
ACH-000003	CACO2	Gefitinib	0.958	0.947	0.936	0.907	0.875	0.796	0.634	0.37
ACH-000003	CACO2	Gilteritinib	0.977	0.975	0.969	0.947	0.932	0.9	0.757	0.594
ACH-000003	CACO2	Golvatinib	0.947	0.94	0.929	0.914	0.884	0.851	0.706	0.42
ACH-000003	CACO2	GSK-1059615	0.797	0.773	0.423	0.478	0.483	0.456	0.454	0.456
ACH-000003	CACO2	GSK-1070916	0.942	0.915	0.871	0.689	0.487	0.308	0.251	0.206
ACH-000003	CACO2	GSK-2110183	0.979	0.975	0.966	0.952	0.886	0.756	0.632	0.383
ACH-000003	CACO2	GSK-461364	0.994	0.991	0.95	0.504	0.22	0.201	0.19	0.171
ACH-000003	CACO2	GSK-690693	0.927	0.902	0.905	0.824	0.704	0.636	0.515	0.484
ACH-000003	CACO2	HMN-214	0.879	0.982	0.982	0.936	0.859	0.372	0.186	0.186
ACH-000003	CACO2	Hydroxyfasudil	0.923	0.952	0.952	0.938	0.895	0.93	0.891	0.725
ACH-000003	CACO2	Ibrutinib	0.896	0.878	0.845	0.81	0.772	0.725	0.673	0.63
ACH-000003	CACO2	Icotinib	0.98	0.979	0.972	0.958	0.921	0.834	0.698	0.562
ACH-000003	CACO2	Imatinib	0.982	0.981	0.973	0.972	0.967	0.947	0.762	0.351
ACH-000003	CACO2	IMD-0354	0.979	0.985	0.983	0.986	0.982	0.691	0.234	0.21
ACH-000003	CACO2	JANEX-1	0.968	0.969	0.947	0.963	0.953	0.939	0.79	0.503
ACH-000003	CACO2	JNJ-26483327	0.955	0.942	0.819	0.911	0.742	0.719	0.53	0.443
ACH-000003	CACO2	JNJ-38877605	0.721	0.802	0.676	0.665	0.666	0.289	0.344	0.288
ACH-000003	CACO2	K-252a	0.913	0.901	0.809	0.677	0.511	0.332	0.172	0.123
ACH-000003	CACO2	KW-2449	0.999	0.999	0.998	0.992	0.963	0.686	0.272	0.249
ACH-000003	CACO2	Lapatinib	0.969	0.969	0.946	0.94	0.905	0.75	0.75	0.616
ACH-000003	CACO2	Lenvatinib	0.981	0.979	0.974	0.966	0.891	0.437	0.381	0.371
ACH-000003	CACO2	Lestaurtinib	0.983	0.958	0.926	0.814	0.633	0.296	0.138	0.0509
ACH-000003	CACO2	Linifanib	0.986	0.985	0.985	0.981	0.97	0.927	0.759	0.486
ACH-000003	CACO2	Linsitinib	0.96	0.963	0.964	0.964	0.948	0.922	0.832	0.466
ACH-000003	CACO2	Losmapimod	0.925	0.958	0.952	0.962	0.834	0.842	0.803	0.792
ACH-000003	CACO2	Lucitanib	0.986	0.987	0.986	0.984	0.933	0.871	0.574	0.378
ACH-000003	CACO2	LY-2584702	0.926	0.926	0.926	0.926	0.926	0.926	0.926	0.926
ACH-000003	CACO2	LY-2801653	0.973	0.969	0.956	0.941	0.914	0.763	0.524	0.358
ACH-000003	CACO2	Masitinib	0.984	0.983	0.979	0.963	0.936	0.848	0.791	0.628
ACH-000003	CACO2	MGCD-265	0.998	0.996	0.994	0.993	0.984	0.946	0.702	0.0678
ACH-000003	CACO2	Midostaurin	0.997	0.997	0.992	0.967	0.724	0.191	0.148	0.131
ACH-000003	CACO2	Milciclib	0.983	0.976	0.952	0.894	0.79	0.579	0.385	0.174
ACH-000003	CACO2	MK-1775	0.985	0.983	0.977	0.943	0.852	0.454	0.238	0.198
ACH-000003	CACO2	MK-2206	0.953	0.954	0.93	0.906	0.803	0.652	0.525	0.473
ACH-000003	CACO2	MK-2461	0.993	0.994	0.995	0.994	0.992	0.875	0.449	0.31
ACH-000003	CACO2	MK-5108	1	0.999	0.998	0.994	0.98	0.617	0.187	0.171
ACH-000003	CACO2	MK-8033	0.705	0.923	0.876	0.915	0.713	0.664	0.686	0.399
ACH-000003	CACO2	MLN-2480	0.91	0.954	0.903	0.938	0.842	0.726	0.623	0.482
ACH-000003	CACO2	MLN-8054	0.947	0.924	0.877	0.731	0.538	0.429	0.36	0.357
ACH-000003	CACO2	Momelotinib	0.935	0.927	0.907	0.868	0.828	0.726	0.701	0.675
ACH-000003	CACO2	Motesanib	0.888	0.902	0.901	0.902	0.908	0.901	0.884	0.884
ACH-000003	CACO2	Mubritinib	0.776	0.918	0.848	0.637	0.674	0.369	0.347	0.347
ACH-000003	CACO2	Neratinib	0.943	0.943	0.938	0.933	0.886	0.696	0.514	0.459
ACH-000003	CACO2	Nilotinib	0.999	0.999	0.999	0.998	0.997	0.971	0.8	0.15
ACH-000003	CACO2	Nintedanib	0.995	0.995	0.993	0.987	0.97	0.87	0.621	0.52
ACH-000003	CACO2	NMS-1286937	0.996	0.996	0.974	0.662	0.145	0.0902	0.0758	0.0753
ACH-000003	CACO2	Omipalisib	0.85	0.787	0.581	0.357	0.224	0.113	0.13	0.0737
ACH-000003	CACO2	ONO-4059 analogue	0.913	0.933	0.637	0.736	0.586	0.592	0.6	0.594
ACH-000003	CACO2	Orantinib	0.971	0.955	0.936	0.921	0.896	0.835	0.815	0.804
ACH-000003	CACO2	OSI-027	0.999	0.995	0.989	0.961	0.85	0.494	0.17	0.0272
ACH-000003	CACO2	OSI-930	0.972	0.933	0.976	0.962	0.943	0.844	0.472	0.344
ACH-000003	CACO2	Osimertinib	0.972	0.975	0.971	0.952	0.919	0.758	0.572	0.284
ACH-000003	CACO2	OTS-167	0.944	0.838	0.589	0.202	0.0554	0.0232	0.0149	0.0114
ACH-000003	CACO2	P-276-00	0.984	0.975	0.96	0.918	0.804	0.415	0.154	0.0996
ACH-000003	CACO2	Pacritinib	0.997	0.995	0.991	0.991	0.984	0.921	0.369	0.0504
ACH-000003	CACO2	Palbociclib	0.96	0.956	0.942	0.906	0.855	0.703	0.606	0.594
ACH-000003	CACO2	Pazopanib	0.969	0.961	0.954	0.951	0.92	0.849	0.781	0.663
ACH-000003	CACO2	PD-325901	0.951	0.904	0.766	0.726	0.414	0.342	0.311	0.299
ACH-000003	CACO2	Pelitinib	0.985	0.966	0.942	0.883	0.74	0.533	0.28	0.15
ACH-000003	CACO2	Pexidartinib	0.968	0.96	0.967	0.928	0.912	0.908	0.897	0.897
ACH-000003	CACO2	Pexmetinib	0.942	0.947	0.95	0.941	0.908	0.627	0.614	0.496
ACH-000003	CACO2	PF-03814735	0.999	0.998	0.995	0.973	0.833	0.404	0.32	0.293
ACH-000003	CACO2	PF-04217903	0.914	0.91	0.881	0.815	0.815	0.815	0.815	0.815
ACH-000003	CACO2	PF-04691502	0.954	0.951	0.949	0.825	0.768	0.149	0.0815	0.0805
ACH-000003	CACO2	PF-3758309	0.952	0.873	0.673	0.394	0.257	0.115	0.0759	0.0515
ACH-000003	CACO2	PF-477736	0.992	0.961	0.881	0.781	0.584	0.212	0.135	0.105
ACH-000003	CACO2	PF-562271	0.994	0.991	0.991	0.986	0.965	0.873	0.347	0.112
ACH-000003	CACO2	PH-797804	0.949	0.891	0.951	0.951	0.952	0.891	0.852	0.482
ACH-000003	CACO2	PHA-793887	0.996	0.989	0.956	0.809	0.606	0.443	0.263	0.112
ACH-000003	CACO2	Pictilisib	0.987	0.982	0.957	0.913	0.83	0.626	0.39	0.235
ACH-000003	CACO2	Pimasertib	0.92	0.886	0.846	0.709	0.696	0.519	0.424	0.354
ACH-000003	CACO2	Ponatinib	0.986	0.987	0.982	0.968	0.94	0.779	0.361	0.162
ACH-000003	CACO2	Poziotinib	0.825	0.766	0.73	0.701	0.662	0.591	0.523	0.418
ACH-000003	CACO2	Quizartinib	0.998	0.998	0.998	0.996	0.952	0.933	0.561	0.333
ACH-000003	CACO2	R-406	0.994	0.992	0.985	0.96	0.842	0.651	0.495	0.295
ACH-000003	CACO2	R-547	0.992	0.982	0.958	0.868	0.659	0.257	0.088	0.0367
ACH-000003	CACO2	Rabusertib	0.971	0.962	0.968	0.968	0.95	0.914	0.636	0.319
ACH-000003	CACO2	RAF-265	0.97	0.97	0.97	0.966	0.886	0.59	0.426	0.36
ACH-000003	CACO2	RDEA-436	0.938	0.923	0.921	0.769	0.55	0.427	0.456	0.403
ACH-000003	CACO2	Rebastinib	0.952	0.936	0.92	0.91	0.84	0.698	0.506	0.376
ACH-000003	CACO2	Refametinib	0.997	0.998	0.996	0.983	0.944	0.645	0.531	0.269
ACH-000003	CACO2	Regorafenib	0.957	0.959	0.955	0.941	0.924	0.878	0.759	0.554
ACH-000003	CACO2	RGB-286638	0.875	0.651	0.642	0.575	0.357	0.25	0.22	0.216
ACH-000003	CACO2	Ribociclib	0.932	0.937	0.938	0.935	0.929	0.897	0.654	0.634
ACH-000003	CACO2	Rigosertib	0.926	0.888	0.832	0.559	0.419	0.391	0.377	0.345
ACH-000003	CACO2	Ripasudil	0.942	0.946	0.932	0.908	0.883	0.841	0.733	0.492
ACH-000003	CACO2	Ro-4987655	0.916	0.878	0.691	0.479	0.417	0.409	0.394	0.301
ACH-000003	CACO2	Ro-5126766	0.947	0.944	0.875	0.803	0.667	0.652	0.493	0.498
ACH-000003	CACO2	Rociletinib	0.966	0.965	0.958	0.961	0.955	0.892	0.801	0.469
ACH-000003	CACO2	Ruboxistaurin	0.955	0.954	0.885	0.772	0.756	0.659	0.652	0.494
ACH-000003	CACO2	Ruxolitinib	0.94	0.941	0.945	0.941	0.942	0.934	0.925	0.892
ACH-000003	CACO2	Sapanisertib	0.915	0.829	0.678	0.468	0.379	0.29	0.254	0.23
ACH-000003	CACO2	Sapitinib	0.952	0.933	0.92	0.856	0.743	0.56	0.444	0.388
ACH-000003	CACO2	SAR-407899	0.885	0.884	0.832	0.792	0.733	0.788	0.785	0.74
ACH-000003	CACO2	Saracatinib	0.977	0.975	0.972	0.958	0.933	0.804	0.391	0.337
ACH-000003	CACO2	SB-1317	1	1	0.999	0.996	0.965	0.62	0.0562	0.0117
ACH-000003	CACO2	SCH-900776	0.993	0.987	0.979	0.955	0.865	0.695	0.373	0.0983
ACH-000003	CACO2	Seliciclib	0.956	0.951	0.927	0.951	0.907	0.86	0.812	0.612
ACH-000003	CACO2	Selumetinib	0.934	0.935	0.905	0.846	0.781	0.706	0.666	0.627
ACH-000003	CACO2	SGI-1776	0.996	0.994	0.992	0.99	0.97	0.879	0.551	0.307
ACH-000003	CACO2	SGX-523	0.93	0.93	0.93	0.93	0.631	0.836	0.636	0.633
ACH-000003	CACO2	Silmitasertib	0.994	0.993	0.987	0.975	0.952	0.779	0.571	0.521
ACH-000003	CACO2	SNS-314	0.944	0.834	0.692	0.568	0.511	0.475	0.465	0.458
ACH-000003	CACO2	Sonolisib	0.91	0.8	0.763	0.763	0.763	0.763	0.763	0.763
ACH-000003	CACO2	Sorafenib	0.975	0.979	0.977	0.963	0.955	0.869	0.632	0.5
ACH-000003	CACO2	Sotrastaurin	0.706	0.568	0.435	0.675	0.454	0.437	0.441	0.447
ACH-000003	CACO2	SU-14813	0.991	0.991	0.99	0.975	0.957	0.88	0.606	0.353
ACH-000003	CACO2	Sunitinib	0.921	0.917	0.909	0.905	0.9	0.876	0.803	0.635
ACH-000003	CACO2	TAK-285	0.996	0.996	0.996	0.994	0.959	0.682	0.394	0.258
ACH-000003	CACO2	TAK-593	0.96	0.937	0.925	0.887	0.777	0.771	0.771	0.759
ACH-000003	CACO2	TAK-733	0.958	0.917	0.823	0.49	0.449	0.388	0.379	0.306
ACH-000003	CACO2	TAK-901	0.995	0.992	0.973	0.895	0.64	0.266	0.125	0.0512
ACH-000003	CACO2	Talmapimod	0.96	0.962	0.961	0.962	0.954	0.949	0.927	0.415
ACH-000003	CACO2	Tandutinib	0.871	0.968	0.94	0.937	0.936	0.905	0.589	0.536
ACH-000003	CACO2	Tanzisertib	0.912	0.906	0.831	0.793	0.708	0.674	0.627	0.561
ACH-000003	CACO2	Telatinib	0.986	0.985	0.988	0.977	0.958	0.86	0.646	0.422
ACH-000003	CACO2	Tepotinib	0.914	0.822	0.822	0.821	0.8	0.801	0.756	0.628
ACH-000003	CACO2	Tesevatinib	0.929	0.908	0.878	0.846	0.781	0.664	0.489	0.2
ACH-000003	CACO2	TG-100115	0.962	0.963	0.958	0.943	0.937	0.849	0.778	0.685
ACH-000003	CACO2	TG-100572	0.999	0.999	0.999	0.997	0.991	0.871	0.288	0.0171
ACH-000003	CACO2	TG-100801	0.965	0.921	0.93	0.936	0.917	0.777	0.703	0.63
ACH-000003	CACO2	Tivantinib	0.95	0.947	0.937	0.927	0.924	0.582	0.536	0.474
ACH-000003	CACO2	Tivozanib	0.965	0.962	0.942	0.92	0.895	0.819	0.677	0.604
ACH-000003	CACO2	Tofacitinib	0.908	0.897	0.933	0.84	0.841	0.55	0.534	0.506
ACH-000003	CACO2	Tozasertib	0.975	0.968	0.947	0.833	0.602	0.46	0.435	0.438
ACH-000003	CACO2	Trametinib	0.925	0.927	0.848	0.7	0.475	0.468	0.415	0.416
ACH-000003	CACO2	UCN-01	0.999	0.996	0.987	0.939	0.769	0.277	0.0676	0.0404
ACH-000003	CACO2	Ulixertinib	0.997	0.993	0.994	0.976	0.946	0.657	0.286	0.198
ACH-000003	CACO2	Uprosertib	0.982	0.98	0.965	0.929	0.856	0.613	0.318	0.287
ACH-000003	CACO2	Vandetanib	0.932	0.932	0.935	0.937	0.928	0.896	0.807	0.599
ACH-000003	CACO2	Varlitinib	0.92	0.927	0.882	0.885	0.86	0.761	0.581	0.506
ACH-000003	CACO2	Vatalanib	0.994	0.993	0.992	0.994	0.991	0.844	0.508	0.294
ACH-000003	CACO2	Vemurafenib	0.948	0.948	0.933	0.915	0.903	0.847	0.817	0.772
ACH-000003	CACO2	Volasertib	0.947	0.938	0.873	0.719	0.417	0.303	0.244	0.225
ACH-000003	CACO2	Volitinib	0.925	0.922	0.925	0.927	0.84	0.631	0.63	0.635
ACH-000003	CACO2	VX-702	0.979	0.981	0.976	0.975	0.959	0.971	0.905	0.38
ACH-000003	CACO2	X-396	0.902	0.941	0.947	0.894	0.885	0.871	0.806	0.58
ACH-000003	CACO2	XL-019	0.942	0.947	0.933	0.809	0.603	0.561	0.521	0.487
ACH-000003	CACO2	XL-228	0.919	0.746	0.461	0.596	0.382	0.304	0.255	0.229
ACH-000003	CACO2	XL-413	0.871	0.579	0.439	0.368	0.377	0.398	0.387	0.399
ACH-000003	CACO2	Y-39983	0.999	0.999	0.999	0.996	0.994	0.972	0.882	0.178
ACH-000004	HEL	Abemaciclib	0.962	0.953	0.935	0.872	0.785	0.598	0.443	0.382
ACH-000004	HEL	AC-480	0.936	0.721	0.782	0.775	0.715	0.722	0.711	0.63
ACH-000004	HEL	ACTB-1003	0.92	0.919	0.914	0.91	0.839	0.651	0.631	0.533
ACH-000004	HEL	AEE-788	0.974	0.975	0.967	0.965	0.951	0.783	0.519	0.433
ACH-000004	HEL	AEW-541	0.827	0.829	0.83	0.835	0.841	0.824	0.801	0.674
ACH-000004	HEL	Afatinib	0.94	0.889	0.867	0.814	0.746	0.684	0.526	0.274
ACH-000004	HEL	Alectinib	0.967	0.967	0.967	0.965	0.942	0.877	0.675	0.399
ACH-000004	HEL	Alisertib	0.989	0.981	0.955	0.693	0.489	0.409	0.299	0.246
ACH-000004	HEL	Alvocidib	0.947	0.915	0.862	0.727	0.462	0.211	0.187	0.19
ACH-000004	HEL	AMG-208	0.928	0.908	0.906	0.845	0.771	0.77	0.583	0.53
ACH-000004	HEL	AMG-900	0.821	0.621	0.539	0.483	0.409	0.373	0.341	0.277
ACH-000004	HEL	Amuvatinib	0.909	0.909	0.909	0.909	0.909	0.909	0.909	0.909
ACH-000004	HEL	Apatinib	0.932	0.931	0.93	0.922	0.915	0.846	0.743	0.431
ACH-000004	HEL	Apitolisib	0.928	0.919	0.899	0.842	0.723	0.469	0.38	0.301
ACH-000004	HEL	ARRY-380	0.931	0.915	0.908	0.93	0.937	0.912	0.722	0.498
ACH-000004	HEL	ASP-3026	0.715	0.889	0.733	0.718	0.523	0.495	0.449	0.418
ACH-000004	HEL	AT-13148	0.897	0.897	0.91	0.817	0.664	0.734	0.722	0.696
ACH-000004	HEL	AT-7519	0.963	0.958	0.943	0.914	0.789	0.63	0.453	0.179
ACH-000004	HEL	AT-9283	0.975	0.962	0.936	0.807	0.631	0.467	0.367	0.164
ACH-000004	HEL	AV-412	0.988	0.987	0.957	0.947	0.93	0.924	0.512	0.114
ACH-000004	HEL	Axitinib	0.927	0.922	0.913	0.861	0.82	0.709	0.584	0.527
ACH-000004	HEL	AXL-1717	0.909	0.909	0.909	0.909	0.909	0.909	0.909	0.909
ACH-000004	HEL	AZD-1208	0.912	0.759	0.912	0.668	0.678	0.909	0.672	0.333
ACH-000004	HEL	AZD-1480	0.876	0.877	0.875	0.874	0.872	0.844	0.777	0.641
ACH-000004	HEL	AZD-2014	0.944	0.94	0.903	0.841	0.613	0.416	0.351	0.364
ACH-000004	HEL	AZD-4547	0.959	0.95	0.946	0.882	0.84	0.793	0.703	0.461
ACH-000004	HEL	AZD-5363	0.986	0.983	0.974	0.951	0.914	0.776	0.535	0.365
ACH-000004	HEL	AZD-5438	0.99	0.992	0.987	0.977	0.931	0.705	0.266	0.0937
ACH-000004	HEL	AZD-6482	0.975	0.974	0.961	0.726	0.871	0.543	0.307	0.259
ACH-000004	HEL	AZD-7762	0.969	0.905	0.759	0.565	0.334	0.155	0.0566	0.0436
ACH-000004	HEL	AZD-8055	0.945	0.935	0.894	0.554	0.372	0.306	0.289	0.259
ACH-000004	HEL	AZD-8186	0.909	0.905	0.909	0.909	0.909	0.905	0.898	0.898
ACH-000004	HEL	AZD-8330	0.76	0.72	0.607	0.482	0.478	0.48	0.399	0.352
ACH-000004	HEL	Bafetinib	0.984	0.985	0.978	0.962	0.949	0.869	0.654	0.26
ACH-000004	HEL	Barasertib	0.952	0.939	0.931	0.89	0.837	0.654	0.493	0.398
ACH-000004	HEL	Barasertib_HQPA	0.982	0.942	0.813	0.627	0.515	0.428	0.428	0.412
ACH-000004	HEL	Baricitinib	0.992	0.991	0.991	0.985	0.962	0.849	0.529	0.282
ACH-000004	HEL	BGT-226	0.898	0.744	0.491	0.222	0.106	0.0567	0.0436	0.0452
ACH-000004	HEL	BI-2536	0.973	0.877	0.536	0.394	0.283	0.232	0.244	0.221
ACH-000004	HEL	BI-847325	0.923	0.918	0.911	0.766	0.574	0.47	0.434	0.401
ACH-000004	HEL	Binimetinib	0.919	0.912	0.859	0.785	0.515	0.51	0.476	0.385
ACH-000004	HEL	BMS-387032	0.992	0.981	0.924	0.653	0.326	0.135	0.0387	0.0307
ACH-000004	HEL	BMS-690514	0.923	0.921	0.908	0.858	0.777	0.676	0.58	0.474
ACH-000004	HEL	BMS-754807	0.948	0.945	0.935	0.92	0.88	0.688	0.41	0.377
ACH-000004	HEL	BMS-777607	0.909	0.91	0.852	0.798	0.667	0.662	0.511	0.515
ACH-000004	HEL	BMS-911543	0.905	0.905	0.909	0.905	0.91	0.9	0.889	0.81
ACH-000004	HEL	Bosutinib	0.987	0.984	0.981	0.966	0.933	0.786	0.551	0.339
ACH-000004	HEL	Brivanib	0.896	0.958	0.937	0.892	0.945	0.911	0.752	0.55
ACH-000004	HEL	Brivanib_alaninate	0.945	0.949	0.935	0.909	0.823	0.91	0.848	0.532
ACH-000004	HEL	BYL-719	0.914	0.916	0.91	0.906	0.897	0.755	0.714	0.61
ACH-000004	HEL	Cabozantinib	0.977	0.974	0.965	0.908	0.864	0.775	0.611	0.365
ACH-000004	HEL	Canertinib	0.925	0.917	0.909	0.878	0.847	0.743	0.657	0.449
ACH-000004	HEL	Capmatinib	0.899	0.875	0.825	0.836	0.831	0.829	0.825	0.788
ACH-000004	HEL	CC-401	0.839	0.89	0.882	0.814	0.686	0.781	0.3	0.323
ACH-000004	HEL	Cediranib	0.987	0.982	0.982	0.962	0.847	0.465	0.231	0.234
ACH-000004	HEL	CEP-32496	0.967	0.949	0.947	0.902	0.876	0.741	0.565	0.315
ACH-000004	HEL	Cerdulatinib	0.97	0.978	0.967	0.966	0.945	0.863	0.671	0.0569
ACH-000004	HEL	Ceritinib	0.93	0.917	0.926	0.862	0.813	0.781	0.663	0.521
ACH-000004	HEL	CH-5183284	0.876	0.858	0.838	0.86	0.849	0.849	0.725	0.693
ACH-000004	HEL	Cobimetinib	0.939	0.935	0.781	0.848	0.732	0.52	0.494	0.487
ACH-000004	HEL	Copanlisib	0.909	0.909	0.909	0.909	0.909	0.909	0.909	0.909
ACH-000004	HEL	CP-547632	0.897	0.851	0.89	0.849	0.664	0.427	0.398	0.388
ACH-000004	HEL	CP-724714	0.957	0.956	0.954	0.942	0.918	0.873	0.623	0.452
ACH-000004	HEL	Crenolanib	0.985	0.966	0.932	0.855	0.754	0.465	0.212	0.134
ACH-000004	HEL	Crizotinib	0.945	0.947	0.94	0.929	0.908	0.76	0.532	0.38
ACH-000004	HEL	CUDC-101	0.94	0.935	0.916	0.901	0.841	0.601	0.323	0.157
ACH-000004	HEL	Cyc-116	0.988	0.989	0.977	0.952	0.921	0.875	0.623	0.324
ACH-000004	HEL	Dabrafenib	0.915	0.9	0.897	0.872	0.842	0.737	0.625	0.494
ACH-000004	HEL	Dacomitinib	0.935	0.928	0.912	0.799	0.73	0.67	0.515	0.242
ACH-000004	HEL	Danusertib	0.811	0.522	0.443	0.372	0.319	0.215	0.202	0.186
ACH-000004	HEL	Dasatinib	0.853	0.822	0.793	0.693	0.641	0.522	0.412	0.355
ACH-000004	HEL	Decernotinib	0.873	0.887	0.897	0.62	0.565	0.551	0.493	0.452
ACH-000004	HEL	Defactinib	0.97	0.964	0.95	0.942	0.923	0.826	0.525	0.368
ACH-000004	HEL	Deforolimus	0.896	0.788	0.66	0.408	0.554	0.395	0.32	0.32
ACH-000004	HEL	Dinaciclib	0.893	0.83	0.647	0.475	0.327	0.147	0.13	0.127
ACH-000004	HEL	Dovitinib	0.883	0.871	0.877	0.855	0.83	0.781	0.625	0.411
ACH-000004	HEL	Encorafenib	0.93	0.896	0.855	0.807	0.758	0.719	0.559	0.526
ACH-000004	HEL	ENMD-2076	0.98	0.974	0.971	0.961	0.925	0.664	0.288	0.274
ACH-000004	HEL	Entrectinib	0.906	0.904	0.906	0.905	0.891	0.838	0.833	0.795
ACH-000004	HEL	Enzastaurin	0.917	0.912	0.916	0.907	0.87	0.772	0.781	0.653
ACH-000004	HEL	Erlotinib	0.958	0.958	0.948	0.917	0.849	0.672	0.552	0.5
ACH-000004	HEL	Fasudil	0.898	0.902	0.891	0.875	0.878	0.841	0.717	0.529
ACH-000004	HEL	Fedratinib	0.969	0.966	0.963	0.958	0.94	0.846	0.519	0.146
ACH-000004	HEL	Filgotinib	0.932	0.932	0.931	0.924	0.897	0.873	0.807	0.538
ACH-000004	HEL	Foretinib	0.956	0.946	0.925	0.868	0.743	0.527	0.358	0.265
ACH-000004	HEL	Fostamatinib	0.903	0.888	0.883	0.781	0.788	0.642	0.478	0.438
ACH-000004	HEL	Galunisertib	0.829	0.82	0.518	0.497	0.485	0.489	0.441	0.414
ACH-000004	HEL	GDC-0994	0.951	0.829	0.927	0.754	0.608	0.452	0.448	0.459
ACH-000004	HEL	Gefitinib	0.938	0.934	0.927	0.898	0.871	0.795	0.647	0.409
ACH-000004	HEL	Gilteritinib	0.949	0.953	0.946	0.919	0.891	0.854	0.746	0.604
ACH-000004	HEL	Golvatinib	0.921	0.91	0.907	0.885	0.834	0.785	0.661	0.479
ACH-000004	HEL	GSK-1059615	0.776	0.751	0.438	0.463	0.473	0.455	0.453	0.448
ACH-000004	HEL	GSK-1070916	0.861	0.79	0.761	0.634	0.475	0.347	0.238	0.197
ACH-000004	HEL	GSK-2110183	0.954	0.952	0.941	0.92	0.856	0.723	0.605	0.472
ACH-000004	HEL	GSK-461364	0.981	0.976	0.907	0.472	0.273	0.246	0.229	0.214
ACH-000004	HEL	GSK-690693	0.888	0.876	0.872	0.802	0.699	0.639	0.515	0.486
ACH-000004	HEL	HMN-214	0.831	0.957	0.956	0.924	0.81	0.429	0.181	0.18
ACH-000004	HEL	Hydroxyfasudil	0.901	0.935	0.929	0.92	0.873	0.906	0.865	0.718
ACH-000004	HEL	Ibrutinib	0.842	0.835	0.822	0.79	0.744	0.692	0.663	0.602
ACH-000004	HEL	Icotinib	0.96	0.955	0.952	0.931	0.893	0.797	0.667	0.544
ACH-000004	HEL	Imatinib	0.953	0.953	0.94	0.917	0.883	0.841	0.637	0.433
ACH-000004	HEL	IMD-0354	0.959	0.964	0.955	0.964	0.96	0.653	0.299	0.284
ACH-000004	HEL	JANEX-1	0.938	0.944	0.919	0.931	0.923	0.905	0.767	0.513
ACH-000004	HEL	JNJ-26483327	0.929	0.913	0.793	0.869	0.738	0.741	0.544	0.453
ACH-000004	HEL	JNJ-38877605	0.73	0.751	0.648	0.635	0.632	0.295	0.34	0.295
ACH-000004	HEL	K-252a	0.883	0.858	0.775	0.648	0.5	0.359	0.211	0.159
ACH-000004	HEL	KW-2449	0.98	0.985	0.983	0.97	0.903	0.59	0.261	0.247
ACH-000004	HEL	Lapatinib	0.956	0.956	0.931	0.925	0.889	0.727	0.727	0.589
ACH-000004	HEL	Lenvatinib	0.962	0.957	0.949	0.924	0.848	0.465	0.379	0.367
ACH-000004	HEL	Lestaurtinib	0.955	0.921	0.855	0.769	0.617	0.371	0.155	0.0823
ACH-000004	HEL	Linifanib	0.956	0.957	0.956	0.94	0.919	0.839	0.718	0.451
ACH-000004	HEL	Linsitinib	0.911	0.914	0.912	0.909	0.891	0.865	0.792	0.472
ACH-000004	HEL	Losmapimod	0.9	0.917	0.908	0.916	0.818	0.824	0.794	0.78
ACH-000004	HEL	Lucitanib	0.964	0.961	0.95	0.936	0.82	0.747	0.485	0.379
ACH-000004	HEL	LY-2584702	0.909	0.909	0.909	0.909	0.909	0.909	0.909	0.909
ACH-000004	HEL	LY-2801653	0.94	0.937	0.917	0.9	0.855	0.726	0.563	0.388
ACH-000004	HEL	Masitinib	0.952	0.957	0.94	0.921	0.888	0.752	0.703	0.576
ACH-000004	HEL	MGCD-265	0.979	0.98	0.976	0.965	0.935	0.841	0.569	0.243
ACH-000004	HEL	Midostaurin	0.972	0.962	0.945	0.887	0.619	0.322	0.251	0.222
ACH-000004	HEL	Milciclib	0.955	0.942	0.919	0.874	0.762	0.586	0.413	0.21
ACH-000004	HEL	MK-1775	0.961	0.959	0.949	0.909	0.784	0.503	0.36	0.356
ACH-000004	HEL	MK-2206	0.929	0.937	0.912	0.887	0.785	0.597	0.486	0.439
ACH-000004	HEL	MK-2461	0.979	0.979	0.977	0.972	0.925	0.765	0.426	0.342
ACH-000004	HEL	MK-5108	0.994	0.993	0.986	0.963	0.89	0.554	0.233	0.215
ACH-000004	HEL	MK-8033	0.694	0.896	0.85	0.892	0.701	0.639	0.678	0.408
ACH-000004	HEL	MLN-2480	0.89	0.923	0.882	0.899	0.782	0.676	0.586	0.492
ACH-000004	HEL	MLN-8054	0.929	0.904	0.814	0.682	0.518	0.405	0.394	0.368
ACH-000004	HEL	Momelotinib	0.907	0.891	0.871	0.826	0.768	0.647	0.621	0.522
ACH-000004	HEL	Motesanib	0.873	0.874	0.873	0.873	0.864	0.839	0.782	0.781
ACH-000004	HEL	Mubritinib	0.73	0.898	0.84	0.654	0.652	0.393	0.384	0.384
ACH-000004	HEL	Neratinib	0.904	0.897	0.895	0.888	0.834	0.678	0.509	0.484
ACH-000004	HEL	Nilotinib	0.992	0.992	0.991	0.988	0.978	0.881	0.63	0.311
ACH-000004	HEL	Nintedanib	0.977	0.968	0.954	0.922	0.845	0.73	0.579	0.507
ACH-000004	HEL	NMS-1286937	0.988	0.979	0.926	0.596	0.259	0.13	0.114	0.116
ACH-000004	HEL	Omipalisib	0.83	0.773	0.602	0.423	0.293	0.148	0.172	0.104
ACH-000004	HEL	ONO-4059 analogue	0.888	0.915	0.624	0.725	0.583	0.587	0.594	0.588
ACH-000004	HEL	Orantinib	0.937	0.918	0.915	0.891	0.869	0.808	0.75	0.748
ACH-000004	HEL	OSI-027	0.992	0.989	0.975	0.911	0.756	0.469	0.26	0.0995
ACH-000004	HEL	OSI-930	0.932	0.886	0.929	0.917	0.898	0.784	0.513	0.405
ACH-000004	HEL	Osimertinib	0.952	0.956	0.951	0.929	0.902	0.708	0.602	0.355
ACH-000004	HEL	OTS-167	0.879	0.754	0.561	0.238	0.131	0.0441	0.025	0.0176
ACH-000004	HEL	P-276-00	0.956	0.937	0.916	0.863	0.742	0.466	0.19	0.134
ACH-000004	HEL	Pacritinib	0.985	0.981	0.97	0.962	0.936	0.827	0.355	0.101
ACH-000004	HEL	Palbociclib	0.937	0.93	0.904	0.853	0.788	0.658	0.586	0.574
ACH-000004	HEL	Pazopanib	0.942	0.935	0.927	0.909	0.852	0.74	0.659	0.578
ACH-000004	HEL	PD-325901	0.922	0.884	0.757	0.745	0.475	0.398	0.385	0.377
ACH-000004	HEL	Pelitinib	0.965	0.942	0.905	0.837	0.717	0.572	0.342	0.192
ACH-000004	HEL	Pexidartinib	0.937	0.93	0.939	0.901	0.863	0.856	0.847	0.843
ACH-000004	HEL	Pexmetinib	0.919	0.914	0.922	0.898	0.868	0.624	0.591	0.504
ACH-000004	HEL	PF-03814735	0.986	0.983	0.974	0.92	0.73	0.397	0.294	0.248
ACH-000004	HEL	PF-04217903	0.898	0.894	0.853	0.761	0.761	0.761	0.761	0.761
ACH-000004	HEL	PF-04691502	0.921	0.921	0.908	0.773	0.742	0.217	0.1	0.0969
ACH-000004	HEL	PF-3758309	0.91	0.808	0.652	0.443	0.39	0.304	0.16	0.0914
ACH-000004	HEL	PF-477736	0.97	0.894	0.744	0.613	0.48	0.363	0.285	0.21
ACH-000004	HEL	PF-562271	0.967	0.959	0.96	0.948	0.909	0.747	0.398	0.189
ACH-000004	HEL	PH-797804	0.916	0.875	0.915	0.916	0.914	0.871	0.838	0.557
ACH-000004	HEL	PHA-793887	0.982	0.966	0.921	0.782	0.611	0.531	0.306	0.174
ACH-000004	HEL	Pictilisib	0.955	0.941	0.905	0.851	0.785	0.58	0.441	0.303
ACH-000004	HEL	Pimasertib	0.908	0.873	0.826	0.665	0.648	0.543	0.492	0.451
ACH-000004	HEL	Ponatinib	0.969	0.971	0.954	0.901	0.82	0.664	0.366	0.218
ACH-000004	HEL	Poziotinib	0.801	0.758	0.72	0.687	0.647	0.599	0.518	0.389
ACH-000004	HEL	Quizartinib	0.977	0.976	0.977	0.964	0.869	0.844	0.565	0.369
ACH-000004	HEL	R-406	0.984	0.975	0.967	0.914	0.724	0.541	0.456	0.333
ACH-000004	HEL	R-547	0.978	0.961	0.919	0.811	0.603	0.308	0.148	0.0758
ACH-000004	HEL	Rabusertib	0.944	0.93	0.939	0.938	0.924	0.88	0.637	0.386
ACH-000004	HEL	RAF-265	0.941	0.942	0.941	0.928	0.848	0.558	0.424	0.351
ACH-000004	HEL	RDEA-436	0.909	0.895	0.894	0.737	0.549	0.452	0.469	0.44
ACH-000004	HEL	Rebastinib	0.92	0.903	0.885	0.883	0.809	0.661	0.499	0.389
ACH-000004	HEL	Refametinib	0.983	0.981	0.98	0.952	0.91	0.625	0.556	0.375
ACH-000004	HEL	Regorafenib	0.922	0.922	0.916	0.899	0.867	0.775	0.64	0.48
ACH-000004	HEL	RGB-286638	0.837	0.647	0.603	0.561	0.364	0.287	0.261	0.258
ACH-000004	HEL	Ribociclib	0.92	0.92	0.916	0.912	0.909	0.834	0.586	0.559
ACH-000004	HEL	Rigosertib	0.872	0.823	0.743	0.474	0.37	0.361	0.335	0.342
ACH-000004	HEL	Ripasudil	0.916	0.928	0.893	0.877	0.855	0.822	0.699	0.484
ACH-000004	HEL	Ro-4987655	0.891	0.857	0.676	0.516	0.46	0.459	0.438	0.384
ACH-000004	HEL	Ro-5126766	0.925	0.919	0.852	0.782	0.647	0.653	0.511	0.512
ACH-000004	HEL	Rociletinib	0.948	0.943	0.941	0.941	0.935	0.865	0.746	0.474
ACH-000004	HEL	Ruboxistaurin	0.925	0.922	0.861	0.768	0.739	0.673	0.651	0.513
ACH-000004	HEL	Ruxolitinib	0.91	0.92	0.912	0.918	0.903	0.886	0.856	0.764
ACH-000004	HEL	Sapanisertib	0.861	0.773	0.67	0.519	0.407	0.337	0.307	0.278
ACH-000004	HEL	Sapitinib	0.925	0.923	0.882	0.824	0.682	0.559	0.454	0.413
ACH-000004	HEL	SAR-407899	0.862	0.856	0.806	0.785	0.719	0.769	0.757	0.725
ACH-000004	HEL	Saracatinib	0.956	0.954	0.948	0.931	0.906	0.731	0.451	0.409
ACH-000004	HEL	SB-1317	0.985	0.986	0.981	0.954	0.847	0.514	0.0834	0.0216
ACH-000004	HEL	SCH-900776	0.974	0.971	0.952	0.897	0.759	0.583	0.415	0.195
ACH-000004	HEL	Seliciclib	0.939	0.931	0.904	0.931	0.886	0.834	0.784	0.615
ACH-000004	HEL	Selumetinib	0.921	0.919	0.869	0.828	0.772	0.698	0.654	0.642
ACH-000004	HEL	SGI-1776	0.965	0.97	0.963	0.958	0.919	0.805	0.579	0.421
ACH-000004	HEL	SGX-523	0.908	0.908	0.908	0.908	0.626	0.81	0.63	0.629
ACH-000004	HEL	Silmitasertib	0.963	0.962	0.941	0.917	0.895	0.722	0.514	0.47
ACH-000004	HEL	SNS-314	0.895	0.738	0.616	0.518	0.467	0.402	0.399	0.402
ACH-000004	HEL	Sonolisib	0.907	0.809	0.777	0.777	0.777	0.777	0.777	0.777
ACH-000004	HEL	Sorafenib	0.934	0.938	0.937	0.909	0.887	0.775	0.565	0.513
ACH-000004	HEL	Sotrastaurin	0.698	0.549	0.45	0.659	0.473	0.458	0.463	0.467
ACH-000004	HEL	SU-14813	0.967	0.959	0.947	0.897	0.854	0.744	0.517	0.378
ACH-000004	HEL	Sunitinib	0.909	0.898	0.881	0.855	0.833	0.768	0.719	0.565
ACH-000004	HEL	TAK-285	0.989	0.989	0.989	0.986	0.935	0.67	0.44	0.299
ACH-000004	HEL	TAK-593	0.926	0.899	0.888	0.837	0.731	0.72	0.721	0.706
ACH-000004	HEL	TAK-733	0.937	0.897	0.814	0.523	0.501	0.457	0.452	0.384
ACH-000004	HEL	TAK-901	0.98	0.958	0.916	0.77	0.525	0.34	0.235	0.172
ACH-000004	HEL	Talmapimod	0.925	0.923	0.921	0.92	0.916	0.909	0.874	0.48
ACH-000004	HEL	Tandutinib	0.855	0.944	0.919	0.906	0.905	0.863	0.576	0.561
ACH-000004	HEL	Tanzisertib	0.885	0.885	0.825	0.795	0.723	0.684	0.641	0.599
ACH-000004	HEL	Telatinib	0.965	0.964	0.965	0.962	0.921	0.794	0.613	0.468
ACH-000004	HEL	Tepotinib	0.895	0.772	0.772	0.772	0.732	0.732	0.691	0.583
ACH-000004	HEL	Tesevatinib	0.896	0.88	0.847	0.806	0.745	0.641	0.49	0.267
ACH-000004	HEL	TG-100115	0.928	0.933	0.922	0.911	0.908	0.805	0.761	0.701
ACH-000004	HEL	TG-100572	0.999	0.997	0.99	0.99	0.951	0.69	0.333	0.0621
ACH-000004	HEL	TG-100801	0.943	0.898	0.901	0.898	0.897	0.761	0.68	0.629
ACH-000004	HEL	Tivantinib	0.921	0.92	0.908	0.893	0.881	0.522	0.504	0.46
ACH-000004	HEL	Tivozanib	0.938	0.928	0.89	0.84	0.817	0.73	0.587	0.537
ACH-000004	HEL	Tofacitinib	0.867	0.874	0.907	0.814	0.809	0.54	0.521	0.495
ACH-000004	HEL	Tozasertib	0.945	0.931	0.902	0.737	0.537	0.456	0.427	0.411
ACH-000004	HEL	Trametinib	0.899	0.902	0.842	0.67	0.509	0.507	0.478	0.478
ACH-000004	HEL	UCN-01	0.986	0.978	0.952	0.892	0.699	0.396	0.112	0.0788
ACH-000004	HEL	Ulixertinib	0.984	0.978	0.977	0.948	0.902	0.647	0.322	0.268
ACH-000004	HEL	Uprosertib	0.961	0.954	0.943	0.899	0.795	0.603	0.352	0.305
ACH-000004	HEL	Vandetanib	0.9	0.902	0.908	0.906	0.895	0.86	0.764	0.61
ACH-000004	HEL	Varlitinib	0.907	0.917	0.861	0.865	0.84	0.746	0.601	0.508
ACH-000004	HEL	Vatalanib	0.98	0.978	0.978	0.98	0.977	0.729	0.491	0.261
ACH-000004	HEL	Vemurafenib	0.917	0.906	0.899	0.895	0.862	0.779	0.762	0.703
ACH-000004	HEL	Volasertib	0.931	0.92	0.827	0.667	0.491	0.372	0.336	0.313
ACH-000004	HEL	Volitinib	0.907	0.904	0.908	0.898	0.814	0.626	0.626	0.631
ACH-000004	HEL	VX-702	0.934	0.929	0.922	0.92	0.89	0.909	0.841	0.456
ACH-000004	HEL	X-396	0.891	0.924	0.931	0.871	0.86	0.843	0.739	0.547
ACH-000004	HEL	XL-019	0.905	0.924	0.91	0.792	0.596	0.58	0.539	0.482
ACH-000004	HEL	XL-228	0.878	0.705	0.461	0.571	0.411	0.344	0.298	0.276
ACH-000004	HEL	XL-413	0.833	0.584	0.467	0.389	0.396	0.405	0.405	0.417
ACH-000004	HEL	Y-39983	0.984	0.989	0.985	0.982	0.964	0.898	0.821	0.313
ACH-000005	HEL 92.1.7	Abemaciclib	0.971	0.961	0.948	0.896	0.817	0.65	0.447	0.352
ACH-000005	HEL 92.1.7	AC-480	0.94	0.754	0.799	0.791	0.753	0.751	0.745	0.665
ACH-000005	HEL 92.1.7	ACTB-1003	0.929	0.93	0.926	0.924	0.85	0.657	0.633	0.539
ACH-000005	HEL 92.1.7	AEE-788	0.974	0.974	0.976	0.965	0.942	0.793	0.578	0.449
ACH-000005	HEL 92.1.7	AEW-541	0.832	0.826	0.824	0.85	0.856	0.837	0.824	0.662
ACH-000005	HEL 92.1.7	Afatinib	0.948	0.909	0.885	0.847	0.786	0.717	0.553	0.238
ACH-000005	HEL 92.1.7	Alectinib	0.972	0.972	0.971	0.968	0.946	0.881	0.675	0.377
ACH-000005	HEL 92.1.7	Alisertib	0.983	0.974	0.956	0.719	0.529	0.423	0.33	0.224
ACH-000005	HEL 92.1.7	Alvocidib	0.958	0.933	0.873	0.72	0.441	0.207	0.187	0.186
ACH-000005	HEL 92.1.7	AMG-208	0.933	0.906	0.908	0.849	0.797	0.798	0.612	0.558
ACH-000005	HEL 92.1.7	AMG-900	0.853	0.655	0.55	0.511	0.442	0.399	0.348	0.268
ACH-000005	HEL 92.1.7	Amuvatinib	0.916	0.916	0.916	0.916	0.916	0.916	0.916	0.916
ACH-000005	HEL 92.1.7	Apatinib	0.943	0.939	0.942	0.936	0.924	0.844	0.744	0.444
ACH-000005	HEL 92.1.7	Apitolisib	0.942	0.93	0.914	0.86	0.744	0.477	0.377	0.299
ACH-000005	HEL 92.1.7	ARRY-380	0.926	0.916	0.913	0.929	0.935	0.91	0.714	0.476
ACH-000005	HEL 92.1.7	ASP-3026	0.717	0.899	0.724	0.699	0.531	0.512	0.461	0.425
ACH-000005	HEL 92.1.7	AT-13148	0.903	0.903	0.919	0.833	0.664	0.738	0.724	0.705
ACH-000005	HEL 92.1.7	AT-7519	0.975	0.971	0.958	0.915	0.791	0.618	0.4	0.183
ACH-000005	HEL 92.1.7	AT-9283	0.98	0.968	0.943	0.837	0.631	0.501	0.369	0.131
ACH-000005	HEL 92.1.7	AV-412	0.992	0.992	0.964	0.955	0.941	0.915	0.527	0.0973
ACH-000005	HEL 92.1.7	Axitinib	0.938	0.934	0.923	0.868	0.835	0.73	0.585	0.541
ACH-000005	HEL 92.1.7	AXL-1717	0.916	0.916	0.916	0.916	0.916	0.916	0.916	0.916
ACH-000005	HEL 92.1.7	AZD-1208	0.918	0.755	0.919	0.668	0.68	0.918	0.675	0.327
ACH-000005	HEL 92.1.7	AZD-1480	0.882	0.879	0.874	0.877	0.876	0.843	0.802	0.738
ACH-000005	HEL 92.1.7	AZD-2014	0.945	0.94	0.91	0.851	0.609	0.401	0.341	0.34
ACH-000005	HEL 92.1.7	AZD-4547	0.966	0.955	0.95	0.898	0.859	0.809	0.727	0.43
ACH-000005	HEL 92.1.7	AZD-5363	0.99	0.99	0.983	0.963	0.934	0.792	0.534	0.29
ACH-000005	HEL 92.1.7	AZD-5438	0.991	0.993	0.989	0.979	0.935	0.722	0.273	0.0969
ACH-000005	HEL 92.1.7	AZD-6482	0.982	0.981	0.967	0.754	0.881	0.548	0.287	0.242
ACH-000005	HEL 92.1.7	AZD-7762	0.972	0.914	0.785	0.543	0.374	0.163	0.056	0.042
ACH-000005	HEL 92.1.7	AZD-8055	0.944	0.931	0.893	0.534	0.352	0.293	0.281	0.237
ACH-000005	HEL 92.1.7	AZD-8186	0.916	0.91	0.916	0.916	0.915	0.91	0.902	0.902
ACH-000005	HEL 92.1.7	AZD-8330	0.787	0.725	0.625	0.473	0.465	0.469	0.412	0.363
ACH-000005	HEL 92.1.7	Bafetinib	0.991	0.992	0.985	0.972	0.948	0.878	0.668	0.244
ACH-000005	HEL 92.1.7	Barasertib	0.951	0.934	0.926	0.881	0.839	0.662	0.517	0.401
ACH-000005	HEL 92.1.7	Barasertib_HQPA	0.984	0.941	0.811	0.635	0.504	0.428	0.41	0.398
ACH-000005	HEL 92.1.7	Baricitinib	0.995	0.993	0.993	0.987	0.965	0.886	0.534	0.202
ACH-000005	HEL 92.1.7	BGT-226	0.915	0.746	0.485	0.227	0.101	0.0568	0.0456	0.0401
ACH-000005	HEL 92.1.7	BI-2536	0.974	0.894	0.54	0.368	0.275	0.242	0.243	0.229
ACH-000005	HEL 92.1.7	BI-847325	0.926	0.924	0.903	0.762	0.587	0.492	0.452	0.413
ACH-000005	HEL 92.1.7	Binimetinib	0.926	0.922	0.879	0.794	0.512	0.51	0.478	0.387
ACH-000005	HEL 92.1.7	BMS-387032	0.994	0.986	0.938	0.656	0.323	0.131	0.0356	0.0297
ACH-000005	HEL 92.1.7	BMS-690514	0.924	0.913	0.907	0.864	0.781	0.686	0.561	0.472
ACH-000005	HEL 92.1.7	BMS-754807	0.952	0.952	0.937	0.92	0.889	0.715	0.437	0.391
ACH-000005	HEL 92.1.7	BMS-777607	0.922	0.921	0.871	0.817	0.681	0.669	0.538	0.54
ACH-000005	HEL 92.1.7	BMS-911543	0.912	0.916	0.915	0.914	0.917	0.908	0.899	0.812
ACH-000005	HEL 92.1.7	Bosutinib	0.986	0.981	0.98	0.963	0.934	0.789	0.577	0.381
ACH-000005	HEL 92.1.7	Brivanib	0.894	0.961	0.932	0.899	0.943	0.913	0.774	0.553
ACH-000005	HEL 92.1.7	Brivanib_alaninate	0.953	0.959	0.941	0.908	0.836	0.916	0.846	0.544
ACH-000005	HEL 92.1.7	BYL-719	0.919	0.921	0.918	0.91	0.904	0.752	0.713	0.597
ACH-000005	HEL 92.1.7	Cabozantinib	0.98	0.979	0.972	0.921	0.871	0.779	0.618	0.347
ACH-000005	HEL 92.1.7	Canertinib	0.925	0.92	0.912	0.884	0.863	0.779	0.699	0.451
ACH-000005	HEL 92.1.7	Capmatinib	0.894	0.871	0.83	0.842	0.836	0.834	0.831	0.8
ACH-000005	HEL 92.1.7	CC-401	0.839	0.888	0.88	0.814	0.688	0.788	0.283	0.321
ACH-000005	HEL 92.1.7	Cediranib	0.989	0.985	0.983	0.967	0.88	0.444	0.251	0.244
ACH-000005	HEL 92.1.7	CEP-32496	0.974	0.955	0.954	0.91	0.871	0.757	0.597	0.33
ACH-000005	HEL 92.1.7	Cerdulatinib	0.989	0.989	0.984	0.974	0.962	0.882	0.67	0.05
ACH-000005	HEL 92.1.7	Ceritinib	0.941	0.932	0.936	0.883	0.83	0.798	0.665	0.512
ACH-000005	HEL 92.1.7	CH-5183284	0.886	0.867	0.842	0.869	0.855	0.855	0.709	0.68
ACH-000005	HEL 92.1.7	Cobimetinib	0.933	0.926	0.776	0.869	0.73	0.515	0.489	0.478
ACH-000005	HEL 92.1.7	Copanlisib	0.916	0.916	0.916	0.916	0.916	0.916	0.916	0.916
ACH-000005	HEL 92.1.7	CP-547632	0.91	0.875	0.901	0.848	0.659	0.44	0.396	0.398
ACH-000005	HEL 92.1.7	CP-724714	0.958	0.96	0.951	0.943	0.927	0.891	0.639	0.434
ACH-000005	HEL 92.1.7	Crenolanib	0.987	0.971	0.933	0.877	0.756	0.461	0.214	0.123
ACH-000005	HEL 92.1.7	Crizotinib	0.941	0.94	0.934	0.923	0.902	0.768	0.528	0.397
ACH-000005	HEL 92.1.7	CUDC-101	0.942	0.943	0.928	0.904	0.859	0.576	0.316	0.135
ACH-000005	HEL 92.1.7	Cyc-116	0.995	0.993	0.99	0.979	0.955	0.9	0.64	0.331
ACH-000005	HEL 92.1.7	Dabrafenib	0.915	0.898	0.89	0.869	0.851	0.738	0.639	0.49
ACH-000005	HEL 92.1.7	Dacomitinib	0.943	0.943	0.914	0.836	0.767	0.687	0.548	0.238
ACH-000005	HEL 92.1.7	Danusertib	0.846	0.574	0.486	0.379	0.308	0.213	0.201	0.198
ACH-000005	HEL 92.1.7	Dasatinib	0.856	0.844	0.809	0.716	0.648	0.534	0.437	0.397
ACH-000005	HEL 92.1.7	Decernotinib	0.878	0.89	0.902	0.627	0.558	0.552	0.495	0.47
ACH-000005	HEL 92.1.7	Defactinib	0.977	0.968	0.956	0.942	0.923	0.837	0.541	0.374
ACH-000005	HEL 92.1.7	Deforolimus	0.902	0.793	0.653	0.393	0.537	0.384	0.31	0.31
ACH-000005	HEL 92.1.7	Dinaciclib	0.907	0.819	0.647	0.469	0.311	0.142	0.127	0.122
ACH-000005	HEL 92.1.7	Dovitinib	0.906	0.904	0.91	0.895	0.858	0.805	0.616	0.413
ACH-000005	HEL 92.1.7	Encorafenib	0.937	0.909	0.853	0.818	0.771	0.728	0.573	0.536
ACH-000005	HEL 92.1.7	ENMD-2076	0.978	0.972	0.965	0.948	0.922	0.647	0.304	0.283
ACH-000005	HEL 92.1.7	Entrectinib	0.915	0.915	0.916	0.914	0.901	0.845	0.837	0.801
ACH-000005	HEL 92.1.7	Enzastaurin	0.926	0.924	0.925	0.92	0.878	0.767	0.79	0.643
ACH-000005	HEL 92.1.7	Erlotinib	0.964	0.961	0.951	0.913	0.853	0.683	0.564	0.502
ACH-000005	HEL 92.1.7	Fasudil	0.903	0.907	0.9	0.876	0.883	0.851	0.711	0.527
ACH-000005	HEL 92.1.7	Fedratinib	0.998	0.998	0.997	0.995	0.985	0.905	0.481	0.125
ACH-000005	HEL 92.1.7	Filgotinib	0.947	0.948	0.944	0.94	0.915	0.88	0.824	0.553
ACH-000005	HEL 92.1.7	Foretinib	0.961	0.953	0.925	0.876	0.755	0.522	0.376	0.262
ACH-000005	HEL 92.1.7	Fostamatinib	0.916	0.896	0.896	0.789	0.785	0.651	0.501	0.463
ACH-000005	HEL 92.1.7	Galunisertib	0.848	0.833	0.528	0.51	0.502	0.506	0.456	0.437
ACH-000005	HEL 92.1.7	GDC-0994	0.957	0.828	0.937	0.766	0.606	0.473	0.467	0.476
ACH-000005	HEL 92.1.7	Gefitinib	0.941	0.935	0.923	0.911	0.886	0.806	0.666	0.406
ACH-000005	HEL 92.1.7	Gilteritinib	0.956	0.961	0.949	0.924	0.895	0.854	0.75	0.593
ACH-000005	HEL 92.1.7	Golvatinib	0.928	0.922	0.908	0.871	0.824	0.788	0.656	0.441
ACH-000005	HEL 92.1.7	GSK-1059615	0.786	0.754	0.428	0.466	0.476	0.451	0.453	0.45
ACH-000005	HEL 92.1.7	GSK-1070916	0.876	0.835	0.784	0.634	0.484	0.362	0.278	0.23
ACH-000005	HEL 92.1.7	GSK-2110183	0.963	0.956	0.946	0.931	0.874	0.738	0.607	0.416
ACH-000005	HEL 92.1.7	GSK-461364	0.979	0.973	0.917	0.453	0.25	0.24	0.236	0.223
ACH-000005	HEL 92.1.7	GSK-690693	0.897	0.887	0.877	0.792	0.679	0.611	0.498	0.483
ACH-000005	HEL 92.1.7	HMN-214	0.831	0.965	0.965	0.923	0.815	0.4	0.175	0.174
ACH-000005	HEL 92.1.7	Hydroxyfasudil	0.901	0.937	0.928	0.919	0.871	0.912	0.873	0.718
ACH-000005	HEL 92.1.7	Ibrutinib	0.829	0.84	0.824	0.81	0.776	0.718	0.68	0.639
ACH-000005	HEL 92.1.7	Icotinib	0.957	0.951	0.95	0.933	0.898	0.815	0.696	0.569
ACH-000005	HEL 92.1.7	Imatinib	0.966	0.962	0.948	0.931	0.91	0.867	0.657	0.386
ACH-000005	HEL 92.1.7	IMD-0354	0.963	0.966	0.966	0.968	0.964	0.698	0.29	0.272
ACH-000005	HEL 92.1.7	JANEX-1	0.949	0.956	0.924	0.929	0.934	0.914	0.766	0.541
ACH-000005	HEL 92.1.7	JNJ-26483327	0.93	0.93	0.802	0.883	0.743	0.75	0.569	0.472
ACH-000005	HEL 92.1.7	JNJ-38877605	0.73	0.755	0.649	0.647	0.636	0.283	0.334	0.283
ACH-000005	HEL 92.1.7	K-252a	0.881	0.853	0.781	0.647	0.5	0.342	0.202	0.171
ACH-000005	HEL 92.1.7	KW-2449	0.995	0.996	0.994	0.975	0.915	0.625	0.258	0.239
ACH-000005	HEL 92.1.7	Lapatinib	0.955	0.955	0.935	0.929	0.896	0.747	0.747	0.599
ACH-000005	HEL 92.1.7	Lenvatinib	0.963	0.961	0.954	0.929	0.837	0.434	0.362	0.342
ACH-000005	HEL 92.1.7	Lestaurtinib	0.956	0.922	0.866	0.761	0.592	0.379	0.148	0.0836
ACH-000005	HEL 92.1.7	Linifanib	0.959	0.96	0.957	0.949	0.938	0.864	0.729	0.475
ACH-000005	HEL 92.1.7	Linsitinib	0.926	0.927	0.924	0.922	0.911	0.877	0.796	0.442
ACH-000005	HEL 92.1.7	Losmapimod	0.908	0.924	0.919	0.922	0.809	0.815	0.784	0.777
ACH-000005	HEL 92.1.7	Lucitanib	0.965	0.966	0.961	0.955	0.866	0.777	0.506	0.373
ACH-000005	HEL 92.1.7	LY-2584702	0.916	0.916	0.916	0.916	0.916	0.916	0.916	0.916
ACH-000005	HEL 92.1.7	LY-2801653	0.937	0.937	0.93	0.908	0.881	0.754	0.553	0.399
ACH-000005	HEL 92.1.7	Masitinib	0.958	0.958	0.942	0.916	0.885	0.755	0.69	0.597
ACH-000005	HEL 92.1.7	MGCD-265	0.983	0.985	0.98	0.97	0.937	0.864	0.607	0.203
ACH-000005	HEL 92.1.7	Midostaurin	0.972	0.954	0.947	0.885	0.625	0.27	0.192	0.179
ACH-000005	HEL 92.1.7	Milciclib	0.964	0.953	0.932	0.877	0.755	0.571	0.386	0.199
ACH-000005	HEL 92.1.7	MK-1775	0.963	0.964	0.955	0.914	0.788	0.497	0.329	0.324
ACH-000005	HEL 92.1.7	MK-2206	0.934	0.927	0.91	0.886	0.796	0.616	0.506	0.471
ACH-000005	HEL 92.1.7	MK-2461	0.983	0.978	0.978	0.976	0.934	0.778	0.398	0.296
ACH-000005	HEL 92.1.7	MK-5108	0.995	0.993	0.99	0.975	0.923	0.552	0.228	0.207
ACH-000005	HEL 92.1.7	MK-8033	0.704	0.899	0.852	0.899	0.719	0.656	0.698	0.414
ACH-000005	HEL 92.1.7	MLN-2480	0.901	0.93	0.886	0.908	0.8	0.683	0.579	0.483
ACH-000005	HEL 92.1.7	MLN-8054	0.925	0.895	0.813	0.659	0.521	0.422	0.41	0.372
ACH-000005	HEL 92.1.7	Momelotinib	0.908	0.891	0.871	0.829	0.787	0.657	0.629	0.548
ACH-000005	HEL 92.1.7	Motesanib	0.863	0.873	0.869	0.875	0.871	0.846	0.803	0.804
ACH-000005	HEL 92.1.7	Mubritinib	0.777	0.903	0.858	0.659	0.678	0.384	0.366	0.365
ACH-000005	HEL 92.1.7	Neratinib	0.906	0.907	0.908	0.904	0.855	0.716	0.524	0.464
ACH-000005	HEL 92.1.7	Nilotinib	0.993	0.994	0.994	0.991	0.98	0.892	0.665	0.271
ACH-000005	HEL 92.1.7	Nintedanib	0.979	0.973	0.961	0.931	0.868	0.788	0.638	0.547
ACH-000005	HEL 92.1.7	NMS-1286937	0.989	0.98	0.937	0.606	0.251	0.122	0.103	0.103
ACH-000005	HEL 92.1.7	Omipalisib	0.847	0.783	0.595	0.418	0.288	0.152	0.168	0.105
ACH-000005	HEL 92.1.7	ONO-4059 analogue	0.902	0.91	0.651	0.751	0.605	0.611	0.624	0.617
ACH-000005	HEL 92.1.7	Orantinib	0.943	0.916	0.911	0.9	0.867	0.822	0.77	0.761
ACH-000005	HEL 92.1.7	OSI-027	0.995	0.992	0.98	0.928	0.778	0.485	0.22	0.0744
ACH-000005	HEL 92.1.7	OSI-930	0.939	0.897	0.939	0.92	0.899	0.783	0.529	0.428
ACH-000005	HEL 92.1.7	Osimertinib	0.958	0.96	0.955	0.934	0.909	0.758	0.634	0.349
ACH-000005	HEL 92.1.7	OTS-167	0.876	0.755	0.532	0.218	0.113	0.0437	0.0259	0.0169
ACH-000005	HEL 92.1.7	P-276-00	0.959	0.939	0.921	0.873	0.742	0.46	0.181	0.13
ACH-000005	HEL 92.1.7	Pacritinib	0.983	0.981	0.978	0.97	0.951	0.838	0.354	0.0843
ACH-000005	HEL 92.1.7	Palbociclib	0.949	0.937	0.915	0.872	0.821	0.686	0.612	0.582
ACH-000005	HEL 92.1.7	Pazopanib	0.949	0.933	0.93	0.925	0.861	0.778	0.707	0.607
ACH-000005	HEL 92.1.7	PD-325901	0.934	0.895	0.77	0.743	0.478	0.427	0.397	0.394
ACH-000005	HEL 92.1.7	Pelitinib	0.966	0.957	0.907	0.845	0.741	0.576	0.337	0.182
ACH-000005	HEL 92.1.7	Pexidartinib	0.95	0.941	0.948	0.907	0.873	0.861	0.85	0.847
ACH-000005	HEL 92.1.7	Pexmetinib	0.919	0.917	0.923	0.906	0.879	0.651	0.608	0.511
ACH-000005	HEL 92.1.7	PF-03814735	0.993	0.987	0.982	0.934	0.755	0.411	0.298	0.257
ACH-000005	HEL 92.1.7	PF-04217903	0.9	0.894	0.858	0.763	0.763	0.763	0.763	0.763
ACH-000005	HEL 92.1.7	PF-04691502	0.932	0.928	0.924	0.807	0.77	0.199	0.089	0.0874
ACH-000005	HEL 92.1.7	PF-3758309	0.918	0.813	0.631	0.42	0.349	0.268	0.146	0.0827
ACH-000005	HEL 92.1.7	PF-477736	0.973	0.907	0.748	0.624	0.503	0.325	0.271	0.192
ACH-000005	HEL 92.1.7	PF-562271	0.968	0.962	0.968	0.954	0.928	0.787	0.407	0.207
ACH-000005	HEL 92.1.7	PH-797804	0.921	0.879	0.921	0.922	0.92	0.874	0.843	0.539
ACH-000005	HEL 92.1.7	PHA-793887	0.985	0.975	0.929	0.795	0.589	0.527	0.305	0.171
ACH-000005	HEL 92.1.7	Pictilisib	0.96	0.953	0.912	0.857	0.79	0.588	0.416	0.294
ACH-000005	HEL 92.1.7	Pimasertib	0.913	0.877	0.828	0.676	0.67	0.534	0.466	0.439
ACH-000005	HEL 92.1.7	Ponatinib	0.972	0.976	0.96	0.924	0.846	0.699	0.369	0.203
ACH-000005	HEL 92.1.7	Poziotinib	0.833	0.793	0.779	0.761	0.709	0.623	0.522	0.387
ACH-000005	HEL 92.1.7	Quizartinib	0.986	0.987	0.986	0.975	0.89	0.862	0.543	0.374
ACH-000005	HEL 92.1.7	R-406	0.986	0.978	0.97	0.926	0.725	0.535	0.443	0.326
ACH-000005	HEL 92.1.7	R-547	0.981	0.967	0.925	0.847	0.66	0.308	0.136	0.0832
ACH-000005	HEL 92.1.7	Rabusertib	0.947	0.938	0.945	0.946	0.932	0.891	0.651	0.368
ACH-000005	HEL 92.1.7	RAF-265	0.945	0.945	0.945	0.93	0.856	0.582	0.425	0.344
ACH-000005	HEL 92.1.7	RDEA-436	0.909	0.904	0.91	0.741	0.563	0.476	0.485	0.441
ACH-000005	HEL 92.1.7	Rebastinib	0.918	0.914	0.897	0.89	0.816	0.668	0.501	0.394
ACH-000005	HEL 92.1.7	Refametinib	0.984	0.981	0.981	0.961	0.914	0.645	0.564	0.349
ACH-000005	HEL 92.1.7	Regorafenib	0.917	0.92	0.915	0.896	0.871	0.79	0.684	0.514
ACH-000005	HEL 92.1.7	RGB-286638	0.845	0.645	0.628	0.567	0.378	0.28	0.254	0.257
ACH-000005	HEL 92.1.7	Ribociclib	0.924	0.923	0.919	0.917	0.912	0.857	0.594	0.555
ACH-000005	HEL 92.1.7	Rigosertib	0.893	0.838	0.767	0.478	0.335	0.321	0.304	0.304
ACH-000005	HEL 92.1.7	Ripasudil	0.925	0.934	0.903	0.883	0.854	0.811	0.698	0.479
ACH-000005	HEL 92.1.7	Ro-4987655	0.904	0.87	0.691	0.516	0.47	0.468	0.454	0.403
ACH-000005	HEL 92.1.7	Ro-5126766	0.925	0.92	0.853	0.782	0.653	0.671	0.541	0.531
ACH-000005	HEL 92.1.7	Rociletinib	0.952	0.95	0.944	0.936	0.922	0.858	0.775	0.497
ACH-000005	HEL 92.1.7	Ruboxistaurin	0.931	0.931	0.871	0.767	0.728	0.656	0.64	0.517
ACH-000005	HEL 92.1.7	Ruxolitinib	0.911	0.917	0.918	0.912	0.901	0.878	0.863	0.799
ACH-000005	HEL 92.1.7	Sapanisertib	0.855	0.771	0.658	0.533	0.409	0.335	0.308	0.29
ACH-000005	HEL 92.1.7	Sapitinib	0.926	0.921	0.893	0.839	0.72	0.577	0.429	0.394
ACH-000005	HEL 92.1.7	SAR-407899	0.865	0.854	0.807	0.777	0.715	0.766	0.762	0.722
ACH-000005	HEL 92.1.7	Saracatinib	0.958	0.955	0.949	0.935	0.906	0.751	0.443	0.408
ACH-000005	HEL 92.1.7	SB-1317	0.997	0.994	0.995	0.981	0.889	0.495	0.0874	0.0218
ACH-000005	HEL 92.1.7	SCH-900776	0.981	0.975	0.959	0.902	0.799	0.597	0.426	0.173
ACH-000005	HEL 92.1.7	Seliciclib	0.941	0.934	0.91	0.933	0.884	0.836	0.784	0.599
ACH-000005	HEL 92.1.7	Selumetinib	0.923	0.924	0.869	0.83	0.767	0.687	0.653	0.631
ACH-000005	HEL 92.1.7	SGI-1776	0.972	0.977	0.971	0.96	0.928	0.824	0.582	0.435
ACH-000005	HEL 92.1.7	SGX-523	0.916	0.916	0.916	0.916	0.612	0.812	0.618	0.615
ACH-000005	HEL 92.1.7	Silmitasertib	0.973	0.971	0.958	0.937	0.906	0.758	0.545	0.491
ACH-000005	HEL 92.1.7	SNS-314	0.898	0.756	0.6	0.492	0.451	0.424	0.416	0.418
ACH-000005	HEL 92.1.7	Sonolisib	0.909	0.806	0.774	0.774	0.774	0.774	0.774	0.774
ACH-000005	HEL 92.1.7	Sorafenib	0.953	0.956	0.952	0.925	0.907	0.79	0.566	0.476
ACH-000005	HEL 92.1.7	Sotrastaurin	0.71	0.538	0.427	0.649	0.452	0.435	0.445	0.45
ACH-000005	HEL 92.1.7	SU-14813	0.968	0.963	0.946	0.899	0.849	0.766	0.563	0.382
ACH-000005	HEL 92.1.7	Sunitinib	0.887	0.881	0.869	0.851	0.834	0.785	0.747	0.617
ACH-000005	HEL 92.1.7	TAK-285	0.989	0.989	0.989	0.985	0.938	0.701	0.456	0.304
ACH-000005	HEL 92.1.7	TAK-593	0.931	0.902	0.893	0.849	0.739	0.734	0.742	0.727
ACH-000005	HEL 92.1.7	TAK-733	0.934	0.906	0.814	0.517	0.491	0.461	0.456	0.401
ACH-000005	HEL 92.1.7	TAK-901	0.983	0.962	0.913	0.787	0.549	0.333	0.213	0.153
ACH-000005	HEL 92.1.7	Talmapimod	0.923	0.919	0.917	0.915	0.907	0.898	0.868	0.456
ACH-000005	HEL 92.1.7	Tandutinib	0.865	0.957	0.921	0.91	0.918	0.873	0.59	0.572
ACH-000005	HEL 92.1.7	Tanzisertib	0.897	0.897	0.829	0.796	0.72	0.668	0.632	0.584
ACH-000005	HEL 92.1.7	Telatinib	0.969	0.967	0.969	0.969	0.933	0.795	0.608	0.455
ACH-000005	HEL 92.1.7	Tepotinib	0.899	0.774	0.774	0.773	0.734	0.734	0.689	0.576
ACH-000005	HEL 92.1.7	Tesevatinib	0.914	0.889	0.86	0.831	0.774	0.696	0.534	0.294
ACH-000005	HEL 92.1.7	TG-100115	0.942	0.944	0.943	0.918	0.918	0.815	0.76	0.686
ACH-000005	HEL 92.1.7	TG-100572	0.999	0.998	0.994	0.993	0.963	0.765	0.361	0.0469
ACH-000005	HEL 92.1.7	TG-100801	0.949	0.899	0.907	0.9	0.895	0.761	0.689	0.633
ACH-000005	HEL 92.1.7	Tivantinib	0.931	0.933	0.921	0.905	0.898	0.527	0.507	0.463
ACH-000005	HEL 92.1.7	Tivozanib	0.948	0.934	0.896	0.855	0.834	0.744	0.614	0.541
ACH-000005	HEL 92.1.7	Tofacitinib	0.878	0.874	0.907	0.81	0.809	0.521	0.508	0.494
ACH-000005	HEL 92.1.7	Tozasertib	0.947	0.933	0.906	0.725	0.554	0.471	0.437	0.43
ACH-000005	HEL 92.1.7	Trametinib	0.907	0.915	0.833	0.677	0.508	0.503	0.461	0.461
ACH-000005	HEL 92.1.7	UCN-01	0.992	0.981	0.965	0.914	0.713	0.385	0.127	0.0865
ACH-000005	HEL 92.1.7	Ulixertinib	0.987	0.979	0.982	0.954	0.915	0.663	0.346	0.278
ACH-000005	HEL 92.1.7	Uprosertib	0.969	0.965	0.946	0.91	0.816	0.59	0.34	0.306
ACH-000005	HEL 92.1.7	Vandetanib	0.908	0.905	0.906	0.905	0.899	0.881	0.794	0.595
ACH-000005	HEL 92.1.7	Varlitinib	0.91	0.918	0.876	0.873	0.844	0.763	0.621	0.532
ACH-000005	HEL 92.1.7	Vatalanib	0.984	0.982	0.981	0.981	0.977	0.759	0.534	0.299
ACH-000005	HEL 92.1.7	Vemurafenib	0.916	0.912	0.905	0.888	0.857	0.797	0.783	0.73
ACH-000005	HEL 92.1.7	Volasertib	0.932	0.919	0.823	0.635	0.469	0.362	0.319	0.287
ACH-000005	HEL 92.1.7	Volitinib	0.914	0.915	0.915	0.908	0.814	0.612	0.612	0.617
ACH-000005	HEL 92.1.7	VX-702	0.937	0.935	0.93	0.928	0.898	0.919	0.85	0.439
ACH-000005	HEL 92.1.7	X-396	0.901	0.925	0.933	0.885	0.879	0.861	0.75	0.545
ACH-000005	HEL 92.1.7	XL-019	0.912	0.931	0.909	0.79	0.59	0.571	0.534	0.463
ACH-000005	HEL 92.1.7	XL-228	0.888	0.704	0.465	0.569	0.411	0.359	0.305	0.275
ACH-000005	HEL 92.1.7	XL-413	0.845	0.572	0.448	0.379	0.382	0.401	0.394	0.407
ACH-000005	HEL 92.1.7	Y-39983	0.988	0.992	0.987	0.988	0.975	0.891	0.82	0.309
ACH-000006	MONO-MAC-6	Abemaciclib	0.976	0.968	0.953	0.905	0.821	0.648	0.472	0.395
ACH-000006	MONO-MAC-6	AC-480	0.943	0.773	0.819	0.813	0.766	0.767	0.758	0.703
ACH-000006	MONO-MAC-6	ACTB-1003	0.928	0.925	0.929	0.929	0.857	0.686	0.661	0.547
ACH-000006	MONO-MAC-6	AEE-788	0.965	0.961	0.962	0.951	0.927	0.825	0.585	0.433
ACH-000006	MONO-MAC-6	AEW-541	0.816	0.828	0.836	0.858	0.865	0.85	0.828	0.701
ACH-000006	MONO-MAC-6	Afatinib	0.96	0.913	0.906	0.858	0.8	0.746	0.582	0.289
ACH-000006	MONO-MAC-6	Alectinib	0.968	0.973	0.968	0.965	0.956	0.904	0.718	0.407
ACH-000006	MONO-MAC-6	Alisertib	0.988	0.979	0.955	0.736	0.56	0.446	0.368	0.279
ACH-000006	MONO-MAC-6	Alvocidib	0.948	0.926	0.865	0.726	0.487	0.216	0.182	0.182
ACH-000006	MONO-MAC-6	AMG-208	0.941	0.923	0.921	0.865	0.805	0.804	0.615	0.565
ACH-000006	MONO-MAC-6	AMG-900	0.873	0.703	0.655	0.593	0.516	0.471	0.376	0.299
ACH-000006	MONO-MAC-6	Amuvatinib	0.912	0.912	0.912	0.912	0.912	0.912	0.912	0.912
ACH-000006	MONO-MAC-6	Apatinib	0.955	0.948	0.955	0.945	0.937	0.864	0.753	0.463
ACH-000006	MONO-MAC-6	Apitolisib	0.942	0.935	0.923	0.867	0.751	0.49	0.397	0.31
ACH-000006	MONO-MAC-6	ARRY-380	0.933	0.913	0.915	0.936	0.936	0.912	0.754	0.51
ACH-000006	MONO-MAC-6	ASP-3026	0.725	0.898	0.722	0.706	0.535	0.513	0.466	0.429
ACH-000006	MONO-MAC-6	AT-13148	0.899	0.899	0.91	0.832	0.687	0.743	0.733	0.718
ACH-000006	MONO-MAC-6	AT-7519	0.956	0.955	0.938	0.919	0.832	0.636	0.474	0.253
ACH-000006	MONO-MAC-6	AT-9283	0.982	0.972	0.953	0.803	0.694	0.536	0.393	0.137
ACH-000006	MONO-MAC-6	AV-412	0.992	0.995	0.97	0.967	0.932	0.922	0.55	0.129
ACH-000006	MONO-MAC-6	Axitinib	0.954	0.951	0.943	0.915	0.868	0.738	0.588	0.532
ACH-000006	MONO-MAC-6	AXL-1717	0.912	0.912	0.912	0.912	0.912	0.912	0.912	0.912
ACH-000006	MONO-MAC-6	AZD-1208	0.916	0.77	0.92	0.681	0.686	0.921	0.68	0.352
ACH-000006	MONO-MAC-6	AZD-1480	0.889	0.89	0.899	0.891	0.883	0.834	0.764	0.719
ACH-000006	MONO-MAC-6	AZD-2014	0.946	0.942	0.912	0.866	0.626	0.399	0.344	0.354
ACH-000006	MONO-MAC-6	AZD-4547	0.968	0.965	0.958	0.921	0.895	0.814	0.707	0.437
ACH-000006	MONO-MAC-6	AZD-5363	0.987	0.987	0.979	0.965	0.943	0.788	0.551	0.315
ACH-000006	MONO-MAC-6	AZD-5438	0.993	0.992	0.99	0.986	0.964	0.779	0.23	0.0901
ACH-000006	MONO-MAC-6	AZD-6482	0.975	0.975	0.961	0.75	0.875	0.551	0.301	0.251
ACH-000006	MONO-MAC-6	AZD-7762	0.958	0.897	0.773	0.574	0.342	0.143	0.0568	0.0475
ACH-000006	MONO-MAC-6	AZD-8055	0.951	0.935	0.903	0.557	0.372	0.303	0.289	0.239
ACH-000006	MONO-MAC-6	AZD-8186	0.913	0.903	0.913	0.912	0.912	0.904	0.9	0.9
ACH-000006	MONO-MAC-6	AZD-8330	0.765	0.729	0.64	0.503	0.499	0.495	0.438	0.408
ACH-000006	MONO-MAC-6	Bafetinib	0.991	0.99	0.984	0.972	0.959	0.883	0.66	0.254
ACH-000006	MONO-MAC-6	Barasertib	0.949	0.945	0.942	0.906	0.862	0.711	0.557	0.423
ACH-000006	MONO-MAC-6	Barasertib_HQPA	0.969	0.944	0.863	0.707	0.557	0.478	0.441	0.443
ACH-000006	MONO-MAC-6	Baricitinib	0.993	0.994	0.993	0.988	0.967	0.877	0.51	0.196
ACH-000006	MONO-MAC-6	BGT-226	0.908	0.744	0.494	0.221	0.109	0.0567	0.0505	0.0432
ACH-000006	MONO-MAC-6	BI-2536	0.975	0.892	0.56	0.398	0.284	0.251	0.242	0.233
ACH-000006	MONO-MAC-6	BI-847325	0.929	0.922	0.914	0.78	0.59	0.496	0.468	0.427
ACH-000006	MONO-MAC-6	Binimetinib	0.917	0.918	0.863	0.768	0.549	0.542	0.522	0.414
ACH-000006	MONO-MAC-6	BMS-387032	0.994	0.987	0.944	0.656	0.34	0.116	0.0464	0.038
ACH-000006	MONO-MAC-6	BMS-690514	0.932	0.93	0.915	0.883	0.82	0.708	0.602	0.438
ACH-000006	MONO-MAC-6	BMS-754807	0.953	0.951	0.944	0.936	0.91	0.688	0.489	0.454
ACH-000006	MONO-MAC-6	BMS-777607	0.927	0.936	0.886	0.837	0.707	0.695	0.569	0.57
ACH-000006	MONO-MAC-6	BMS-911543	0.909	0.914	0.913	0.912	0.913	0.908	0.9	0.816
ACH-000006	MONO-MAC-6	Bosutinib	0.987	0.986	0.979	0.97	0.947	0.803	0.609	0.353
ACH-000006	MONO-MAC-6	Brivanib	0.897	0.96	0.944	0.9	0.943	0.926	0.776	0.558
ACH-000006	MONO-MAC-6	Brivanib_alaninate	0.955	0.949	0.933	0.917	0.839	0.913	0.86	0.55
ACH-000006	MONO-MAC-6	BYL-719	0.914	0.916	0.914	0.91	0.902	0.752	0.72	0.637
ACH-000006	MONO-MAC-6	Cabozantinib	0.982	0.981	0.97	0.93	0.869	0.76	0.599	0.378
ACH-000006	MONO-MAC-6	Canertinib	0.936	0.925	0.92	0.898	0.869	0.803	0.698	0.53
ACH-000006	MONO-MAC-6	Capmatinib	0.907	0.885	0.842	0.853	0.851	0.848	0.843	0.818
ACH-000006	MONO-MAC-6	CC-401	0.846	0.904	0.906	0.823	0.693	0.784	0.303	0.339
ACH-000006	MONO-MAC-6	Cediranib	0.981	0.969	0.961	0.95	0.881	0.524	0.303	0.288
ACH-000006	MONO-MAC-6	CEP-32496	0.979	0.979	0.977	0.938	0.908	0.798	0.566	0.392
ACH-000006	MONO-MAC-6	Cerdulatinib	0.979	0.981	0.976	0.973	0.958	0.861	0.697	0.0902
ACH-000006	MONO-MAC-6	Ceritinib	0.94	0.934	0.939	0.873	0.839	0.81	0.673	0.523
ACH-000006	MONO-MAC-6	CH-5183284	0.882	0.883	0.865	0.882	0.869	0.867	0.744	0.714
ACH-000006	MONO-MAC-6	Cobimetinib	0.942	0.934	0.779	0.846	0.744	0.508	0.502	0.471
ACH-000006	MONO-MAC-6	Copanlisib	0.912	0.912	0.912	0.912	0.912	0.912	0.912	0.912
ACH-000006	MONO-MAC-6	CP-547632	0.908	0.866	0.899	0.85	0.67	0.475	0.429	0.435
ACH-000006	MONO-MAC-6	CP-724714	0.958	0.957	0.961	0.945	0.933	0.896	0.642	0.463
ACH-000006	MONO-MAC-6	Crenolanib	0.986	0.973	0.96	0.895	0.743	0.477	0.185	0.0656
ACH-000006	MONO-MAC-6	Crizotinib	0.935	0.934	0.931	0.917	0.896	0.765	0.576	0.44
ACH-000006	MONO-MAC-6	CUDC-101	0.949	0.943	0.936	0.918	0.858	0.627	0.366	0.202
ACH-000006	MONO-MAC-6	Cyc-116	0.978	0.979	0.975	0.965	0.952	0.872	0.647	0.345
ACH-000006	MONO-MAC-6	Dabrafenib	0.891	0.895	0.887	0.862	0.833	0.753	0.663	0.54
ACH-000006	MONO-MAC-6	Dacomitinib	0.952	0.943	0.918	0.845	0.813	0.729	0.597	0.23
ACH-000006	MONO-MAC-6	Danusertib	0.836	0.598	0.495	0.432	0.322	0.233	0.201	0.184
ACH-000006	MONO-MAC-6	Dasatinib	0.858	0.831	0.786	0.729	0.676	0.535	0.439	0.383
ACH-000006	MONO-MAC-6	Decernotinib	0.875	0.893	0.913	0.64	0.577	0.547	0.498	0.474
ACH-000006	MONO-MAC-6	Defactinib	0.974	0.97	0.954	0.946	0.927	0.831	0.529	0.361
ACH-000006	MONO-MAC-6	Deforolimus	0.9	0.792	0.696	0.439	0.556	0.417	0.334	0.334
ACH-000006	MONO-MAC-6	Dinaciclib	0.916	0.864	0.686	0.495	0.351	0.13	0.123	0.122
ACH-000006	MONO-MAC-6	Dovitinib	0.907	0.901	0.904	0.907	0.894	0.831	0.695	0.471
ACH-000006	MONO-MAC-6	Encorafenib	0.932	0.892	0.839	0.82	0.778	0.704	0.573	0.543
ACH-000006	MONO-MAC-6	ENMD-2076	0.973	0.972	0.968	0.959	0.922	0.642	0.342	0.325
ACH-000006	MONO-MAC-6	Entrectinib	0.911	0.901	0.904	0.902	0.887	0.832	0.825	0.785
ACH-000006	MONO-MAC-6	Enzastaurin	0.933	0.922	0.929	0.915	0.875	0.771	0.795	0.648
ACH-000006	MONO-MAC-6	Erlotinib	0.962	0.962	0.948	0.917	0.845	0.705	0.612	0.566
ACH-000006	MONO-MAC-6	Fasudil	0.901	0.908	0.902	0.878	0.893	0.846	0.691	0.517
ACH-000006	MONO-MAC-6	Fedratinib	0.996	0.996	0.995	0.995	0.984	0.9	0.511	0.157
ACH-000006	MONO-MAC-6	Filgotinib	0.958	0.956	0.953	0.95	0.914	0.898	0.818	0.497
ACH-000006	MONO-MAC-6	Foretinib	0.952	0.947	0.93	0.885	0.79	0.531	0.416	0.295
ACH-000006	MONO-MAC-6	Fostamatinib	0.922	0.899	0.907	0.811	0.795	0.665	0.526	0.478
ACH-000006	MONO-MAC-6	Galunisertib	0.839	0.829	0.549	0.529	0.523	0.527	0.467	0.446
ACH-000006	MONO-MAC-6	GDC-0994	0.96	0.841	0.939	0.78	0.621	0.488	0.483	0.482
ACH-000006	MONO-MAC-6	Gefitinib	0.947	0.935	0.931	0.92	0.893	0.828	0.69	0.421
ACH-000006	MONO-MAC-6	Gilteritinib	0.96	0.961	0.952	0.91	0.899	0.841	0.77	0.583
ACH-000006	MONO-MAC-6	Golvatinib	0.913	0.907	0.902	0.897	0.865	0.795	0.656	0.49
ACH-000006	MONO-MAC-6	GSK-1059615	0.786	0.757	0.468	0.501	0.517	0.483	0.479	0.474
ACH-000006	MONO-MAC-6	GSK-1070916	0.889	0.827	0.803	0.681	0.547	0.432	0.288	0.257
ACH-000006	MONO-MAC-6	GSK-2110183	0.957	0.952	0.943	0.926	0.878	0.733	0.601	0.464
ACH-000006	MONO-MAC-6	GSK-461364	0.985	0.98	0.924	0.48	0.309	0.284	0.243	0.245
ACH-000006	MONO-MAC-6	GSK-690693	0.904	0.887	0.888	0.813	0.699	0.65	0.528	0.491
ACH-000006	MONO-MAC-6	HMN-214	0.842	0.972	0.971	0.926	0.835	0.408	0.228	0.228
ACH-000006	MONO-MAC-6	Hydroxyfasudil	0.904	0.938	0.928	0.925	0.879	0.912	0.876	0.722
ACH-000006	MONO-MAC-6	Ibrutinib	0.861	0.844	0.84	0.819	0.802	0.754	0.744	0.697
ACH-000006	MONO-MAC-6	Icotinib	0.957	0.952	0.953	0.933	0.906	0.838	0.681	0.563
ACH-000006	MONO-MAC-6	Imatinib	0.958	0.952	0.942	0.932	0.907	0.876	0.699	0.425
ACH-000006	MONO-MAC-6	IMD-0354	0.964	0.965	0.97	0.966	0.962	0.685	0.319	0.318
ACH-000006	MONO-MAC-6	JANEX-1	0.954	0.959	0.933	0.944	0.938	0.923	0.809	0.546
ACH-000006	MONO-MAC-6	JNJ-26483327	0.937	0.923	0.813	0.894	0.759	0.748	0.612	0.493
ACH-000006	MONO-MAC-6	JNJ-38877605	0.726	0.784	0.678	0.664	0.662	0.315	0.37	0.312
ACH-000006	MONO-MAC-6	K-252a	0.888	0.87	0.792	0.642	0.516	0.381	0.201	0.147
ACH-000006	MONO-MAC-6	KW-2449	0.989	0.987	0.977	0.948	0.894	0.62	0.309	0.27
ACH-000006	MONO-MAC-6	Lapatinib	0.956	0.955	0.935	0.931	0.894	0.781	0.781	0.633
ACH-000006	MONO-MAC-6	Lenvatinib	0.959	0.958	0.952	0.94	0.852	0.471	0.413	0.392
ACH-000006	MONO-MAC-6	Lestaurtinib	0.956	0.924	0.857	0.751	0.614	0.332	0.159	0.0744
ACH-000006	MONO-MAC-6	Linifanib	0.968	0.965	0.968	0.952	0.937	0.873	0.711	0.471
ACH-000006	MONO-MAC-6	Linsitinib	0.933	0.941	0.94	0.936	0.922	0.863	0.778	0.514
ACH-000006	MONO-MAC-6	Losmapimod	0.913	0.937	0.932	0.936	0.819	0.831	0.789	0.78
ACH-000006	MONO-MAC-6	Lucitanib	0.963	0.957	0.96	0.953	0.874	0.794	0.547	0.45
ACH-000006	MONO-MAC-6	LY-2584702	0.912	0.912	0.912	0.912	0.912	0.912	0.912	0.912
ACH-000006	MONO-MAC-6	LY-2801653	0.94	0.933	0.919	0.898	0.863	0.755	0.599	0.484
ACH-000006	MONO-MAC-6	Masitinib	0.958	0.962	0.952	0.931	0.883	0.763	0.715	0.609
ACH-000006	MONO-MAC-6	MGCD-265	0.987	0.986	0.983	0.981	0.959	0.887	0.629	0.196
ACH-000006	MONO-MAC-6	Midostaurin	0.971	0.969	0.95	0.903	0.652	0.281	0.194	0.175
ACH-000006	MONO-MAC-6	Milciclib	0.963	0.949	0.932	0.888	0.773	0.601	0.428	0.233
ACH-000006	MONO-MAC-6	MK-1775	0.948	0.949	0.945	0.909	0.797	0.527	0.365	0.334
ACH-000006	MONO-MAC-6	MK-2206	0.926	0.936	0.909	0.893	0.8	0.635	0.529	0.469
ACH-000006	MONO-MAC-6	MK-2461	0.986	0.977	0.978	0.977	0.944	0.754	0.498	0.38
ACH-000006	MONO-MAC-6	MK-5108	0.981	0.975	0.968	0.929	0.818	0.539	0.226	0.213
ACH-000006	MONO-MAC-6	MK-8033	0.702	0.917	0.863	0.906	0.71	0.668	0.686	0.441
ACH-000006	MONO-MAC-6	MLN-2480	0.894	0.937	0.895	0.913	0.8	0.69	0.593	0.503
ACH-000006	MONO-MAC-6	MLN-8054	0.926	0.904	0.819	0.651	0.53	0.452	0.412	0.365
ACH-000006	MONO-MAC-6	Momelotinib	0.887	0.873	0.855	0.827	0.776	0.688	0.656	0.565
ACH-000006	MONO-MAC-6	Motesanib	0.877	0.889	0.881	0.887	0.88	0.87	0.842	0.842
ACH-000006	MONO-MAC-6	Mubritinib	0.758	0.907	0.862	0.669	0.685	0.433	0.407	0.407
ACH-000006	MONO-MAC-6	Neratinib	0.917	0.929	0.921	0.923	0.874	0.763	0.574	0.508
ACH-000006	MONO-MAC-6	Nilotinib	0.994	0.995	0.991	0.983	0.975	0.912	0.64	0.245
ACH-000006	MONO-MAC-6	Nintedanib	0.982	0.979	0.98	0.957	0.902	0.778	0.624	0.548
ACH-000006	MONO-MAC-6	NMS-1286937	0.989	0.985	0.948	0.585	0.207	0.144	0.133	0.125
ACH-000006	MONO-MAC-6	Omipalisib	0.839	0.786	0.603	0.437	0.314	0.157	0.202	0.106
ACH-000006	MONO-MAC-6	ONO-4059 analogue	0.911	0.913	0.663	0.761	0.616	0.624	0.637	0.629
ACH-000006	MONO-MAC-6	Orantinib	0.951	0.927	0.918	0.888	0.872	0.805	0.782	0.768
ACH-000006	MONO-MAC-6	OSI-027	0.991	0.989	0.978	0.94	0.789	0.495	0.238	0.0899
ACH-000006	MONO-MAC-6	OSI-930	0.95	0.917	0.952	0.938	0.92	0.813	0.57	0.452
ACH-000006	MONO-MAC-6	Osimertinib	0.959	0.96	0.958	0.94	0.923	0.77	0.643	0.367
ACH-000006	MONO-MAC-6	OTS-167	0.87	0.751	0.592	0.289	0.0961	0.036	0.0215	0.0154
ACH-000006	MONO-MAC-6	P-276-00	0.972	0.961	0.94	0.908	0.787	0.475	0.192	0.14
ACH-000006	MONO-MAC-6	Pacritinib	0.975	0.979	0.972	0.959	0.937	0.866	0.388	0.0929
ACH-000006	MONO-MAC-6	Palbociclib	0.946	0.943	0.921	0.895	0.847	0.699	0.621	0.592
ACH-000006	MONO-MAC-6	Pazopanib	0.955	0.94	0.928	0.928	0.891	0.783	0.702	0.613
ACH-000006	MONO-MAC-6	PD-325901	0.925	0.882	0.745	0.718	0.505	0.458	0.427	0.422
ACH-000006	MONO-MAC-6	Pelitinib	0.967	0.951	0.919	0.873	0.791	0.607	0.365	0.172
ACH-000006	MONO-MAC-6	Pexidartinib	0.948	0.944	0.948	0.913	0.88	0.878	0.865	0.866
ACH-000006	MONO-MAC-6	Pexmetinib	0.928	0.928	0.934	0.911	0.885	0.625	0.599	0.515
ACH-000006	MONO-MAC-6	PF-03814735	0.991	0.992	0.983	0.944	0.766	0.465	0.339	0.274
ACH-000006	MONO-MAC-6	PF-04217903	0.903	0.899	0.865	0.789	0.789	0.789	0.789	0.789
ACH-000006	MONO-MAC-6	PF-04691502	0.929	0.928	0.925	0.818	0.769	0.204	0.0987	0.0944
ACH-000006	MONO-MAC-6	PF-3758309	0.901	0.818	0.674	0.494	0.421	0.293	0.146	0.0895
ACH-000006	MONO-MAC-6	PF-477736	0.962	0.884	0.737	0.609	0.499	0.266	0.207	0.158
ACH-000006	MONO-MAC-6	PF-562271	0.953	0.937	0.935	0.91	0.876	0.766	0.438	0.218
ACH-000006	MONO-MAC-6	PH-797804	0.934	0.886	0.935	0.934	0.933	0.88	0.844	0.5
ACH-000006	MONO-MAC-6	PHA-793887	0.986	0.973	0.93	0.81	0.668	0.525	0.327	0.183
ACH-000006	MONO-MAC-6	Pictilisib	0.962	0.951	0.926	0.886	0.814	0.623	0.429	0.328
ACH-000006	MONO-MAC-6	Pimasertib	0.911	0.866	0.816	0.686	0.677	0.56	0.508	0.434
ACH-000006	MONO-MAC-6	Ponatinib	0.956	0.959	0.961	0.934	0.867	0.717	0.419	0.236
ACH-000006	MONO-MAC-6	Poziotinib	0.852	0.812	0.786	0.753	0.73	0.666	0.575	0.442
ACH-000006	MONO-MAC-6	Quizartinib	0.989	0.989	0.989	0.982	0.903	0.875	0.589	0.368
ACH-000006	MONO-MAC-6	R-406	0.986	0.981	0.963	0.931	0.756	0.556	0.436	0.301
ACH-000006	MONO-MAC-6	R-547	0.98	0.969	0.951	0.875	0.696	0.346	0.143	0.0759
ACH-000006	MONO-MAC-6	Rabusertib	0.949	0.938	0.943	0.943	0.924	0.889	0.662	0.436
ACH-000006	MONO-MAC-6	RAF-265	0.949	0.949	0.949	0.939	0.862	0.608	0.471	0.394
ACH-000006	MONO-MAC-6	RDEA-436	0.911	0.9	0.901	0.749	0.586	0.509	0.515	0.478
ACH-000006	MONO-MAC-6	Rebastinib	0.925	0.913	0.902	0.892	0.824	0.703	0.528	0.433
ACH-000006	MONO-MAC-6	Refametinib	0.987	0.987	0.986	0.954	0.903	0.638	0.584	0.359
ACH-000006	MONO-MAC-6	Regorafenib	0.919	0.921	0.923	0.909	0.882	0.828	0.722	0.571
ACH-000006	MONO-MAC-6	RGB-286638	0.863	0.634	0.645	0.582	0.383	0.293	0.258	0.259
ACH-000006	MONO-MAC-6	Ribociclib	0.914	0.919	0.921	0.923	0.917	0.882	0.637	0.612
ACH-000006	MONO-MAC-6	Rigosertib	0.889	0.847	0.795	0.524	0.375	0.365	0.352	0.36
ACH-000006	MONO-MAC-6	Ripasudil	0.915	0.931	0.907	0.89	0.86	0.824	0.709	0.496
ACH-000006	MONO-MAC-6	Ro-4987655	0.881	0.858	0.693	0.533	0.493	0.488	0.472	0.43
ACH-000006	MONO-MAC-6	Ro-5126766	0.919	0.919	0.854	0.772	0.655	0.662	0.562	0.552
ACH-000006	MONO-MAC-6	Rociletinib	0.951	0.949	0.948	0.949	0.937	0.876	0.773	0.549
ACH-000006	MONO-MAC-6	Ruboxistaurin	0.935	0.933	0.869	0.767	0.734	0.658	0.641	0.501
ACH-000006	MONO-MAC-6	Ruxolitinib	0.918	0.925	0.924	0.92	0.915	0.899	0.875	0.787
ACH-000006	MONO-MAC-6	Sapanisertib	0.87	0.785	0.7	0.565	0.467	0.352	0.314	0.292
ACH-000006	MONO-MAC-6	Sapitinib	0.935	0.928	0.893	0.854	0.741	0.611	0.528	0.475
ACH-000006	MONO-MAC-6	SAR-407899	0.869	0.862	0.816	0.788	0.733	0.779	0.772	0.732
ACH-000006	MONO-MAC-6	Saracatinib	0.954	0.95	0.942	0.934	0.913	0.772	0.438	0.39
ACH-000006	MONO-MAC-6	SB-1317	0.986	0.981	0.983	0.969	0.922	0.533	0.0808	0.0225
ACH-000006	MONO-MAC-6	SCH-900776	0.971	0.957	0.941	0.883	0.805	0.636	0.399	0.194
ACH-000006	MONO-MAC-6	Seliciclib	0.933	0.926	0.902	0.922	0.885	0.843	0.803	0.62
ACH-000006	MONO-MAC-6	Selumetinib	0.928	0.926	0.875	0.821	0.755	0.703	0.674	0.642
ACH-000006	MONO-MAC-6	SGI-1776	0.96	0.961	0.96	0.944	0.907	0.791	0.548	0.354
ACH-000006	MONO-MAC-6	SGX-523	0.918	0.918	0.918	0.918	0.612	0.816	0.621	0.614
ACH-000006	MONO-MAC-6	Silmitasertib	0.979	0.973	0.96	0.944	0.918	0.765	0.575	0.554
ACH-000006	MONO-MAC-6	SNS-314	0.898	0.735	0.624	0.562	0.498	0.446	0.448	0.46
ACH-000006	MONO-MAC-6	Sonolisib	0.901	0.793	0.772	0.772	0.772	0.772	0.772	0.772
ACH-000006	MONO-MAC-6	Sorafenib	0.957	0.959	0.958	0.923	0.909	0.809	0.587	0.503
ACH-000006	MONO-MAC-6	Sotrastaurin	0.713	0.575	0.461	0.658	0.474	0.46	0.462	0.465
ACH-000006	MONO-MAC-6	SU-14813	0.972	0.969	0.968	0.943	0.908	0.795	0.608	0.44
ACH-000006	MONO-MAC-6	Sunitinib	0.891	0.894	0.882	0.868	0.841	0.806	0.735	0.576
ACH-000006	MONO-MAC-6	TAK-285	0.991	0.991	0.991	0.986	0.942	0.698	0.473	0.328
ACH-000006	MONO-MAC-6	TAK-593	0.937	0.901	0.897	0.853	0.762	0.761	0.763	0.746
ACH-000006	MONO-MAC-6	TAK-733	0.941	0.891	0.784	0.544	0.524	0.488	0.482	0.433
ACH-000006	MONO-MAC-6	TAK-901	0.981	0.967	0.94	0.802	0.594	0.365	0.222	0.103
ACH-000006	MONO-MAC-6	Talmapimod	0.942	0.942	0.944	0.94	0.934	0.915	0.885	0.413
ACH-000006	MONO-MAC-6	Tandutinib	0.885	0.957	0.924	0.916	0.919	0.876	0.603	0.565
ACH-000006	MONO-MAC-6	Tanzisertib	0.9	0.896	0.82	0.785	0.735	0.691	0.656	0.589
ACH-000006	MONO-MAC-6	Telatinib	0.97	0.971	0.972	0.962	0.94	0.805	0.631	0.498
ACH-000006	MONO-MAC-6	Tepotinib	0.903	0.803	0.802	0.799	0.765	0.768	0.725	0.596
ACH-000006	MONO-MAC-6	Tesevatinib	0.921	0.908	0.882	0.839	0.808	0.729	0.542	0.269
ACH-000006	MONO-MAC-6	TG-100115	0.951	0.948	0.949	0.922	0.92	0.826	0.765	0.671
ACH-000006	MONO-MAC-6	TG-100572	0.997	0.999	0.997	0.995	0.974	0.77	0.363	0.0398
ACH-000006	MONO-MAC-6	TG-100801	0.949	0.894	0.908	0.905	0.898	0.76	0.698	0.655
ACH-000006	MONO-MAC-6	Tivantinib	0.939	0.934	0.925	0.913	0.905	0.558	0.533	0.484
ACH-000006	MONO-MAC-6	Tivozanib	0.943	0.934	0.918	0.89	0.863	0.788	0.633	0.53
ACH-000006	MONO-MAC-6	Tofacitinib	0.881	0.876	0.918	0.815	0.82	0.559	0.53	0.506
ACH-000006	MONO-MAC-6	Tozasertib	0.954	0.945	0.914	0.767	0.61	0.51	0.477	0.465
ACH-000006	MONO-MAC-6	Trametinib	0.898	0.902	0.812	0.678	0.53	0.523	0.494	0.493
ACH-000006	MONO-MAC-6	UCN-01	0.99	0.982	0.958	0.867	0.677	0.322	0.109	0.084
ACH-000006	MONO-MAC-6	Ulixertinib	0.982	0.977	0.978	0.959	0.926	0.678	0.374	0.291
ACH-000006	MONO-MAC-6	Uprosertib	0.959	0.957	0.936	0.899	0.825	0.613	0.352	0.321
ACH-000006	MONO-MAC-6	Vandetanib	0.904	0.912	0.915	0.914	0.916	0.887	0.813	0.626
ACH-000006	MONO-MAC-6	Varlitinib	0.92	0.924	0.883	0.888	0.874	0.791	0.655	0.563
ACH-000006	MONO-MAC-6	Vatalanib	0.983	0.981	0.978	0.982	0.976	0.759	0.539	0.326
ACH-000006	MONO-MAC-6	Vemurafenib	0.939	0.935	0.921	0.901	0.874	0.795	0.772	0.717
ACH-000006	MONO-MAC-6	Volasertib	0.938	0.925	0.839	0.692	0.483	0.401	0.362	0.336
ACH-000006	MONO-MAC-6	Volitinib	0.915	0.909	0.914	0.904	0.82	0.613	0.611	0.621
ACH-000006	MONO-MAC-6	VX-702	0.955	0.949	0.94	0.939	0.911	0.932	0.862	0.408
ACH-000006	MONO-MAC-6	X-396	0.889	0.927	0.932	0.884	0.878	0.854	0.761	0.592
ACH-000006	MONO-MAC-6	XL-019	0.919	0.928	0.907	0.803	0.601	0.584	0.565	0.493
ACH-000006	MONO-MAC-6	XL-228	0.889	0.732	0.485	0.589	0.399	0.348	0.305	0.263
ACH-000006	MONO-MAC-6	XL-413	0.844	0.575	0.457	0.415	0.417	0.43	0.428	0.438
ACH-000006	MONO-MAC-6	Y-39983	0.991	0.991	0.988	0.985	0.969	0.889	0.768	0.283
ACH-000007	LS513	ACTB-1003	0.944	0.919	0.923	0.906	0.85	0.76	0.728	0.563
ACH-000007	LS513	AEW-541	0.845	0.845	0.863	0.847	0.876	0.85	0.826	0.712
ACH-000007	LS513	Alectinib	0.985	0.983	0.984	0.982	0.964	0.894	0.68	0.339
ACH-000007	LS513	AMG-208	0.942	0.938	0.937	0.88	0.801	0.801	0.57	0.539
ACH-000007	LS513	Amuvatinib	0.93	0.93	0.93	0.93	0.93	0.93	0.93	0.93
ACH-000007	LS513	Apatinib	0.919	0.887	0.909	0.902	0.89	0.777	0.727	0.418
ACH-000007	LS513	Apitolisib	0.943	0.927	0.89	0.813	0.692	0.426	0.293	0.214
ACH-000007	LS513	ARRY-380	0.934	0.915	0.897	0.917	0.937	0.9	0.667	0.457
ACH-000007	LS513	ASP-3026	0.695	0.902	0.722	0.706	0.496	0.468	0.396	0.347
ACH-000007	LS513	AT-13148	0.928	0.928	0.937	0.86	0.656	0.746	0.734	0.707
ACH-000007	LS513	AXL-1717	0.93	0.93	0.93	0.93	0.93	0.93	0.93	0.93
ACH-000007	LS513	AZD-1208	0.962	0.786	0.957	0.669	0.68	0.967	0.676	0.264
ACH-000007	LS513	AZD-1480	0.913	0.91	0.911	0.904	0.889	0.846	0.798	0.721
ACH-000007	LS513	AZD-4547	0.948	0.971	0.966	0.917	0.908	0.863	0.769	0.423
ACH-000007	LS513	AZD-8186	0.93	0.922	0.93	0.93	0.929	0.921	0.909	0.909
ACH-000007	LS513	BI-847325	0.947	0.957	0.934	0.784	0.514	0.355	0.365	0.359
ACH-000007	LS513	BMS-777607	0.94	0.943	0.907	0.847	0.723	0.724	0.518	0.502
ACH-000007	LS513	BMS-911543	0.927	0.922	0.936	0.916	0.936	0.903	0.882	0.827
ACH-000007	LS513	Bosutinib	0.999	0.996	0.996	0.988	0.973	0.843	0.46	0.204
ACH-000007	LS513	Brivanib	0.892	0.965	0.93	0.892	0.947	0.874	0.734	0.528
ACH-000007	LS513	Brivanib_alaninate	0.97	0.969	0.95	0.883	0.8	0.881	0.832	0.517
ACH-000007	LS513	Cabozantinib	0.994	0.993	0.982	0.951	0.906	0.81	0.628	0.361
ACH-000007	LS513	CC-401	0.863	0.923	0.909	0.827	0.651	0.783	0.257	0.293
ACH-000007	LS513	Ceritinib	0.961	0.944	0.957	0.891	0.825	0.793	0.633	0.462
ACH-000007	LS513	CH-5183284	0.879	0.888	0.844	0.849	0.844	0.847	0.696	0.666
ACH-000007	LS513	Copanlisib	0.93	0.93	0.93	0.93	0.93	0.93	0.93	0.93
ACH-000007	LS513	CP-547632	0.891	0.887	0.923	0.876	0.691	0.449	0.387	0.376
ACH-000007	LS513	Decernotinib	0.89	0.917	0.909	0.601	0.537	0.526	0.474	0.465
ACH-000007	LS513	Defactinib	0.988	0.987	0.983	0.974	0.948	0.799	0.518	0.306
ACH-000007	LS513	Encorafenib	0.937	0.919	0.9	0.874	0.845	0.739	0.586	0.547
ACH-000007	LS513	Entrectinib	0.928	0.924	0.929	0.925	0.907	0.843	0.84	0.798
ACH-000007	LS513	Enzastaurin	0.948	0.939	0.946	0.92	0.874	0.745	0.783	0.604
ACH-000007	LS513	Fasudil	0.913	0.928	0.921	0.901	0.919	0.866	0.715	0.511
ACH-000007	LS513	Filgotinib	0.962	0.965	0.959	0.947	0.893	0.867	0.831	0.565
ACH-000007	LS513	Fostamatinib	0.929	0.888	0.894	0.771	0.796	0.651	0.459	0.409
ACH-000007	LS513	Galunisertib	0.84	0.845	0.466	0.443	0.434	0.44	0.378	0.37
ACH-000007	LS513	GDC-0994	0.977	0.821	0.95	0.713	0.513	0.355	0.346	0.381
ACH-000007	LS513	Gilteritinib	0.984	0.981	0.971	0.945	0.933	0.87	0.735	0.507
ACH-000007	LS513	GSK-1059615	0.798	0.746	0.394	0.47	0.468	0.422	0.416	0.371
ACH-000007	LS513	GSK-690693	0.926	0.902	0.892	0.81	0.659	0.579	0.427	0.389
ACH-000007	LS513	Hydroxyfasudil	0.94	0.958	0.961	0.951	0.912	0.946	0.877	0.673
ACH-000007	LS513	Icotinib	0.966	0.963	0.949	0.92	0.902	0.816	0.668	0.539
ACH-000007	LS513	Imatinib	0.98	0.973	0.96	0.96	0.942	0.903	0.736	0.382
ACH-000007	LS513	JANEX-1	0.943	0.964	0.894	0.936	0.921	0.879	0.752	0.465
ACH-000007	LS513	JNJ-26483327	0.919	0.889	0.776	0.828	0.647	0.641	0.455	0.41
ACH-000007	LS513	JNJ-38877605	0.723	0.812	0.657	0.649	0.64	0.274	0.325	0.273
ACH-000007	LS513	K-252a	0.9	0.902	0.821	0.662	0.482	0.283	0.122	0.0929
ACH-000007	LS513	Losmapimod	0.926	0.967	0.958	0.967	0.893	0.893	0.834	0.828
ACH-000007	LS513	Lucitanib	0.963	0.952	0.964	0.956	0.902	0.844	0.537	0.332
ACH-000007	LS513	LY-2584702	0.93	0.93	0.93	0.93	0.93	0.93	0.93	0.93
ACH-000007	LS513	LY-2801653	0.953	0.946	0.944	0.923	0.88	0.775	0.581	0.429
ACH-000007	LS513	Masitinib	0.985	0.984	0.981	0.967	0.933	0.813	0.731	0.577
ACH-000007	LS513	MGCD-265	0.996	0.996	0.993	0.992	0.975	0.916	0.669	0.0988
ACH-000007	LS513	MK-8033	0.672	0.911	0.857	0.908	0.686	0.641	0.656	0.447
ACH-000007	LS513	MLN-2480	0.917	0.942	0.906	0.926	0.828	0.687	0.538	0.431
ACH-000007	LS513	MLN-8054	0.964	0.943	0.873	0.721	0.486	0.289	0.283	0.277
ACH-000007	LS513	Mubritinib	0.742	0.923	0.861	0.643	0.651	0.338	0.319	0.318
ACH-000007	LS513	Nilotinib	0.998	0.999	0.996	0.995	0.988	0.94	0.717	0.216
ACH-000007	LS513	Nintedanib	0.992	0.99	0.986	0.965	0.922	0.791	0.596	0.527
ACH-000007	LS513	NMS-1286937	0.991	0.989	0.961	0.602	0.174	0.0946	0.0881	0.0815
ACH-000007	LS513	ONO-4059 analogue	0.859	0.921	0.537	0.605	0.476	0.477	0.483	0.482
ACH-000007	LS513	Orantinib	0.969	0.943	0.94	0.914	0.891	0.843	0.809	0.769
ACH-000007	LS513	Pazopanib	0.962	0.925	0.934	0.923	0.883	0.812	0.724	0.631
ACH-000007	LS513	Pexidartinib	0.966	0.951	0.964	0.905	0.837	0.828	0.823	0.823
ACH-000007	LS513	Pexmetinib	0.937	0.935	0.939	0.934	0.889	0.595	0.578	0.448
ACH-000007	LS513	PF-04217903	0.913	0.911	0.879	0.824	0.824	0.824	0.824	0.824
ACH-000007	LS513	PF-3758309	0.956	0.901	0.623	0.404	0.305	0.141	0.102	0.0691
ACH-000007	LS513	PH-797804	0.953	0.915	0.954	0.952	0.953	0.912	0.879	0.432
ACH-000007	LS513	Quizartinib	0.992	0.992	0.992	0.987	0.801	0.754	0.595	0.349
ACH-000007	LS513	R-406	0.99	0.99	0.981	0.944	0.786	0.614	0.456	0.35
ACH-000007	LS513	RDEA-436	0.874	0.838	0.766	0.374	0.17	0.143	0.196	0.167
ACH-000007	LS513	Rebastinib	0.938	0.916	0.91	0.899	0.821	0.693	0.498	0.363
ACH-000007	LS513	Refametinib	0.976	0.983	0.978	0.909	0.811	0.305	0.193	0.122
ACH-000007	LS513	RGB-286638	0.871	0.645	0.616	0.549	0.362	0.262	0.223	0.211
ACH-000007	LS513	Ripasudil	0.934	0.952	0.951	0.912	0.871	0.839	0.704	0.424
ACH-000007	LS513	Ro-5126766	0.839	0.829	0.505	0.261	0.152	0.172	0.157	0.168
ACH-000007	LS513	Ruboxistaurin	0.948	0.946	0.865	0.724	0.689	0.627	0.599	0.468
ACH-000007	LS513	Sapanisertib	0.885	0.786	0.672	0.497	0.382	0.282	0.253	0.235
ACH-000007	LS513	SAR-407899	0.86	0.858	0.806	0.781	0.708	0.766	0.756	0.714
ACH-000007	LS513	Seliciclib	0.945	0.951	0.929	0.95	0.915	0.858	0.82	0.605
ACH-000007	LS513	SGX-523	0.938	0.938	0.938	0.938	0.584	0.827	0.597	0.586
ACH-000007	LS513	Sonolisib	0.928	0.875	0.863	0.863	0.863	0.863	0.863	0.863
ACH-000007	LS513	Sotrastaurin	0.704	0.494	0.368	0.612	0.401	0.384	0.393	0.404
ACH-000007	LS513	SU-14813	0.992	0.989	0.979	0.959	0.944	0.87	0.52	0.276
ACH-000007	LS513	TAK-593	0.951	0.923	0.886	0.872	0.795	0.774	0.775	0.762
ACH-000007	LS513	Tandutinib	0.843	0.967	0.917	0.892	0.887	0.826	0.502	0.502
ACH-000007	LS513	Tanzisertib	0.919	0.899	0.841	0.804	0.715	0.629	0.591	0.562
ACH-000007	LS513	Tepotinib	0.916	0.828	0.828	0.829	0.782	0.781	0.739	0.577
ACH-000007	LS513	TG-100115	0.939	0.934	0.936	0.896	0.896	0.747	0.689	0.658
ACH-000007	LS513	TG-100801	0.955	0.893	0.899	0.886	0.886	0.741	0.636	0.567
ACH-000007	LS513	Tofacitinib	0.779	0.82	0.859	0.763	0.749	0.345	0.344	0.35
ACH-000007	LS513	Volitinib	0.934	0.932	0.935	0.897	0.829	0.584	0.583	0.597
ACH-000007	LS513	VX-702	0.978	0.975	0.973	0.973	0.947	0.965	0.893	0.344
ACH-000007	LS513	X-396	0.912	0.925	0.938	0.891	0.88	0.861	0.78	0.635
ACH-000007	LS513	XL-019	0.941	0.954	0.935	0.777	0.58	0.555	0.512	0.468
ACH-000007	LS513	XL-228	0.918	0.731	0.434	0.539	0.345	0.279	0.239	0.208
ACH-000007	LS513	XL-413	0.883	0.58	0.423	0.341	0.361	0.364	0.365	0.36
ACH-000008	A101D	AC-480	0.949	0.834	0.887	0.886	0.842	0.834	0.839	0.716
ACH-000008	A101D	ACTB-1003	0.956	0.972	0.971	0.972	0.927	0.781	0.756	0.605
ACH-000008	A101D	AEE-788	0.986	0.983	0.98	0.97	0.955	0.857	0.626	0.379
ACH-000008	A101D	AMG-208	0.963	0.95	0.953	0.91	0.878	0.878	0.648	0.572
ACH-000008	A101D	Amuvatinib	0.931	0.931	0.931	0.931	0.931	0.931	0.931	0.931
ACH-000008	A101D	Apatinib	0.982	0.974	0.981	0.979	0.973	0.926	0.839	0.496
ACH-000008	A101D	ARRY-380	0.951	0.942	0.923	0.969	0.96	0.94	0.763	0.522
ACH-000008	A101D	ASP-3026	0.787	0.927	0.777	0.759	0.584	0.571	0.506	0.46
ACH-000008	A101D	AT-13148	0.934	0.934	0.943	0.868	0.69	0.765	0.753	0.734
ACH-000008	A101D	AXL-1717	0.931	0.931	0.931	0.931	0.931	0.931	0.931	0.931
ACH-000008	A101D	AZD-1208	0.967	0.788	0.965	0.682	0.686	0.974	0.678	0.369
ACH-000008	A101D	AZD-1480	0.91	0.912	0.915	0.908	0.905	0.879	0.858	0.813
ACH-000008	A101D	AZD-4547	0.989	0.986	0.983	0.957	0.93	0.879	0.75	0.483
ACH-000008	A101D	AZD-8186	0.928	0.927	0.928	0.931	0.932	0.923	0.916	0.916
ACH-000008	A101D	BI-847325	0.959	0.954	0.945	0.842	0.621	0.471	0.455	0.433
ACH-000008	A101D	BMS-777607	0.969	0.969	0.939	0.902	0.775	0.766	0.65	0.624
ACH-000008	A101D	BMS-911543	0.931	0.93	0.938	0.928	0.938	0.921	0.908	0.85
ACH-000008	A101D	Bosutinib	0.999	0.999	0.999	0.996	0.99	0.912	0.62	0.284
ACH-000008	A101D	Brivanib	0.933	0.986	0.975	0.933	0.977	0.965	0.801	0.565
ACH-000008	A101D	Brivanib_alaninate	0.981	0.979	0.971	0.938	0.875	0.958	0.909	0.564
ACH-000008	A101D	BYL-719	0.941	0.943	0.94	0.937	0.933	0.824	0.799	0.732
ACH-000008	A101D	Capmatinib	0.944	0.934	0.896	0.903	0.898	0.898	0.896	0.88
ACH-000008	A101D	CC-401	0.867	0.926	0.926	0.855	0.711	0.824	0.286	0.344
ACH-000008	A101D	Ceritinib	0.974	0.961	0.961	0.922	0.879	0.848	0.738	0.586
ACH-000008	A101D	CH-5183284	0.91	0.912	0.897	0.911	0.898	0.901	0.8	0.766
ACH-000008	A101D	Copanlisib	0.931	0.931	0.931	0.931	0.931	0.931	0.931	0.931
ACH-000008	A101D	CP-547632	0.954	0.918	0.946	0.915	0.736	0.514	0.48	0.45
ACH-000008	A101D	CUDC-101	0.984	0.983	0.981	0.972	0.953	0.739	0.334	0.107
ACH-000008	A101D	Decernotinib	0.902	0.946	0.947	0.687	0.629	0.613	0.547	0.504
ACH-000008	A101D	Defactinib	0.997	0.997	0.993	0.991	0.976	0.891	0.589	0.365
ACH-000008	A101D	ENMD-2076	0.997	0.997	0.997	0.992	0.986	0.75	0.31	0.271
ACH-000008	A101D	Entrectinib	0.932	0.933	0.936	0.933	0.917	0.869	0.864	0.829
ACH-000008	A101D	Enzastaurin	0.948	0.938	0.946	0.932	0.896	0.806	0.824	0.676
ACH-000008	A101D	Fasudil	0.94	0.951	0.941	0.921	0.93	0.892	0.748	0.53
ACH-000008	A101D	Filgotinib	0.967	0.969	0.966	0.964	0.947	0.929	0.86	0.592
ACH-000008	A101D	Fostamatinib	0.942	0.921	0.927	0.833	0.81	0.684	0.561	0.515
ACH-000008	A101D	Galunisertib	0.889	0.889	0.541	0.52	0.502	0.512	0.452	0.417
ACH-000008	A101D	GDC-0994	0.985	0.884	0.979	0.841	0.681	0.551	0.543	0.551
ACH-000008	A101D	Gilteritinib	0.985	0.987	0.98	0.97	0.96	0.928	0.8	0.561
ACH-000008	A101D	GSK-1059615	0.809	0.797	0.486	0.515	0.509	0.49	0.466	0.443
ACH-000008	A101D	GSK-690693	0.939	0.92	0.922	0.847	0.73	0.665	0.567	0.543
ACH-000008	A101D	Hydroxyfasudil	0.934	0.96	0.962	0.949	0.917	0.945	0.919	0.768
ACH-000008	A101D	Ibrutinib	0.898	0.878	0.872	0.867	0.85	0.83	0.815	0.803
ACH-000008	A101D	JANEX-1	0.978	0.981	0.972	0.973	0.963	0.962	0.828	0.508
ACH-000008	A101D	JNJ-26483327	0.98	0.967	0.862	0.953	0.843	0.869	0.572	0.393
ACH-000008	A101D	JNJ-38877605	0.734	0.844	0.71	0.706	0.687	0.289	0.353	0.288
ACH-000008	A101D	K-252a	0.926	0.913	0.833	0.682	0.541	0.358	0.196	0.149
ACH-000008	A101D	Losmapimod	0.931	0.97	0.962	0.971	0.881	0.883	0.843	0.841
ACH-000008	A101D	LY-2584702	0.931	0.931	0.931	0.931	0.931	0.931	0.931	0.931
ACH-000008	A101D	Masitinib	0.975	0.973	0.965	0.942	0.895	0.823	0.759	0.705
ACH-000008	A101D	MK-8033	0.73	0.946	0.898	0.947	0.743	0.698	0.731	0.458
ACH-000008	A101D	MLN-2480	0.93	0.966	0.915	0.949	0.856	0.737	0.609	0.489
ACH-000008	A101D	MLN-8054	0.958	0.941	0.904	0.771	0.65	0.526	0.4	0.374
ACH-000008	A101D	Mubritinib	0.81	0.931	0.9	0.728	0.695	0.412	0.388	0.387
ACH-000008	A101D	NMS-1286937	0.994	0.997	0.977	0.758	0.226	0.0937	0.0847	0.0838
ACH-000008	A101D	ONO-4059 analogue	0.928	0.931	0.714	0.796	0.677	0.679	0.693	0.684
ACH-000008	A101D	Orantinib	0.98	0.966	0.952	0.939	0.907	0.865	0.847	0.813
ACH-000008	A101D	Pexidartinib	0.974	0.967	0.971	0.944	0.931	0.929	0.92	0.918
ACH-000008	A101D	Pexmetinib	0.955	0.956	0.967	0.949	0.918	0.583	0.598	0.457
ACH-000008	A101D	PH-797804	0.964	0.902	0.965	0.967	0.966	0.9	0.872	0.393
ACH-000008	A101D	Poziotinib	0.92	0.937	0.911	0.886	0.855	0.747	0.589	0.409
ACH-000008	A101D	Quizartinib	0.997	0.997	0.997	0.993	0.963	0.955	0.642	0.38
ACH-000008	A101D	R-406	0.996	0.996	0.99	0.956	0.88	0.685	0.547	0.329
ACH-000008	A101D	RDEA-436	0.926	0.899	0.903	0.58	0.346	0.309	0.37	0.319
ACH-000008	A101D	Rebastinib	0.953	0.943	0.939	0.93	0.851	0.71	0.504	0.369
ACH-000008	A101D	Refametinib	0.994	0.996	0.995	0.973	0.898	0.445	0.341	0.218
ACH-000008	A101D	RGB-286638	0.892	0.695	0.686	0.627	0.387	0.254	0.22	0.207
ACH-000008	A101D	Ripasudil	0.942	0.957	0.942	0.923	0.883	0.858	0.73	0.51
ACH-000008	A101D	Ro-5126766	0.916	0.9	0.744	0.557	0.418	0.425	0.298	0.305
ACH-000008	A101D	Ruboxistaurin	0.957	0.956	0.904	0.801	0.773	0.688	0.682	0.525
ACH-000008	A101D	SAR-407899	0.921	0.921	0.87	0.84	0.775	0.824	0.817	0.779
ACH-000008	A101D	Seliciclib	0.959	0.95	0.937	0.951	0.923	0.888	0.833	0.658
ACH-000008	A101D	SGX-523	0.944	0.944	0.944	0.944	0.596	0.85	0.608	0.598
ACH-000008	A101D	Sonolisib	0.925	0.854	0.841	0.841	0.841	0.841	0.841	0.841
ACH-000008	A101D	Sotrastaurin	0.77	0.594	0.469	0.7	0.489	0.476	0.477	0.459
ACH-000008	A101D	TAK-593	0.965	0.948	0.945	0.911	0.813	0.794	0.8	0.8
ACH-000008	A101D	Tandutinib	0.886	0.972	0.943	0.933	0.946	0.912	0.608	0.584
ACH-000008	A101D	Tanzisertib	0.924	0.92	0.841	0.804	0.775	0.752	0.683	0.611
ACH-000008	A101D	Telatinib	0.98	0.981	0.981	0.979	0.959	0.854	0.632	0.348
ACH-000008	A101D	Tepotinib	0.958	0.872	0.872	0.87	0.82	0.819	0.782	0.613
ACH-000008	A101D	TG-100801	0.98	0.951	0.958	0.942	0.939	0.815	0.725	0.655
ACH-000008	A101D	Tofacitinib	0.87	0.89	0.914	0.872	0.868	0.545	0.551	0.536
ACH-000008	A101D	Volitinib	0.942	0.934	0.94	0.917	0.851	0.596	0.595	0.608
ACH-000008	A101D	VX-702	0.979	0.978	0.975	0.975	0.953	0.971	0.897	0.305
ACH-000008	A101D	X-396	0.94	0.968	0.971	0.936	0.928	0.917	0.857	0.602
ACH-000008	A101D	XL-019	0.955	0.962	0.957	0.842	0.643	0.63	0.594	0.554
ACH-000008	A101D	XL-228	0.935	0.776	0.501	0.606	0.409	0.333	0.283	0.259
ACH-000008	A101D	XL-413	0.891	0.611	0.487	0.435	0.434	0.449	0.45	0.453
ACH-000009	C2BBe1	Abemaciclib	0.99	0.986	0.982	0.946	0.884	0.696	0.471	0.344
ACH-000009	C2BBe1	AC-480	0.95	0.771	0.819	0.813	0.773	0.768	0.759	0.671
ACH-000009	C2BBe1	ACTB-1003	0.948	0.955	0.953	0.955	0.895	0.681	0.677	0.552
ACH-000009	C2BBe1	AEE-788	0.98	0.982	0.982	0.975	0.954	0.829	0.577	0.404
ACH-000009	C2BBe1	AEW-541	0.792	0.809	0.811	0.862	0.89	0.88	0.869	0.79
ACH-000009	C2BBe1	Afatinib	0.965	0.925	0.916	0.885	0.817	0.723	0.574	0.181
ACH-000009	C2BBe1	Alectinib	0.986	0.983	0.985	0.984	0.977	0.934	0.775	0.378
ACH-000009	C2BBe1	Alisertib	0.994	0.988	0.972	0.843	0.585	0.455	0.338	0.228
ACH-000009	C2BBe1	Alvocidib	0.976	0.961	0.918	0.777	0.46	0.166	0.153	0.146
ACH-000009	C2BBe1	AMG-208	0.959	0.939	0.94	0.884	0.832	0.829	0.682	0.62
ACH-000009	C2BBe1	AMG-900	0.893	0.784	0.69	0.627	0.528	0.471	0.348	0.267
ACH-000009	C2BBe1	Amuvatinib	0.932	0.932	0.932	0.932	0.932	0.932	0.932	0.932
ACH-000009	C2BBe1	Apatinib	0.976	0.969	0.973	0.968	0.961	0.89	0.793	0.386
ACH-000009	C2BBe1	Apitolisib	0.961	0.957	0.932	0.885	0.79	0.44	0.345	0.29
ACH-000009	C2BBe1	ARRY-380	0.95	0.936	0.934	0.952	0.947	0.931	0.727	0.482
ACH-000009	C2BBe1	ASP-3026	0.737	0.923	0.744	0.718	0.565	0.534	0.476	0.419
ACH-000009	C2BBe1	AT-13148	0.919	0.919	0.931	0.861	0.712	0.775	0.763	0.748
ACH-000009	C2BBe1	AT-7519	0.987	0.985	0.979	0.962	0.91	0.689	0.432	0.155
ACH-000009	C2BBe1	AT-9283	0.993	0.987	0.973	0.916	0.77	0.572	0.418	0.108
ACH-000009	C2BBe1	AV-412	0.997	0.995	0.979	0.977	0.959	0.946	0.525	0.0514
ACH-000009	C2BBe1	Axitinib	0.951	0.953	0.944	0.921	0.889	0.804	0.643	0.591
ACH-000009	C2BBe1	AXL-1717	0.932	0.932	0.932	0.932	0.932	0.932	0.932	0.932
ACH-000009	C2BBe1	AZD-1208	0.944	0.784	0.939	0.692	0.702	0.945	0.688	0.313
ACH-000009	C2BBe1	AZD-1480	0.905	0.915	0.907	0.91	0.901	0.882	0.857	0.818
ACH-000009	C2BBe1	AZD-2014	0.959	0.956	0.936	0.875	0.635	0.405	0.333	0.342
ACH-000009	C2BBe1	AZD-4547	0.982	0.979	0.973	0.942	0.923	0.871	0.754	0.476
ACH-000009	C2BBe1	AZD-5363	0.995	0.995	0.992	0.987	0.973	0.861	0.579	0.313
ACH-000009	C2BBe1	AZD-5438	0.997	0.996	0.996	0.992	0.983	0.837	0.18	0.0513
ACH-000009	C2BBe1	AZD-6482	0.992	0.992	0.982	0.818	0.91	0.545	0.281	0.22
ACH-000009	C2BBe1	AZD-7762	0.985	0.94	0.819	0.556	0.274	0.0659	0.0326	0.0278
ACH-000009	C2BBe1	AZD-8055	0.963	0.956	0.916	0.547	0.319	0.242	0.242	0.209
ACH-000009	C2BBe1	AZD-8186	0.932	0.926	0.932	0.932	0.931	0.925	0.919	0.919
ACH-000009	C2BBe1	AZD-8330	0.841	0.787	0.643	0.47	0.457	0.461	0.379	0.317
ACH-000009	C2BBe1	Bafetinib	0.997	0.996	0.996	0.994	0.988	0.931	0.73	0.215
ACH-000009	C2BBe1	Barasertib	0.971	0.965	0.958	0.942	0.891	0.799	0.516	0.397
ACH-000009	C2BBe1	Barasertib_HQPA	0.993	0.962	0.908	0.746	0.608	0.508	0.467	0.454
ACH-000009	C2BBe1	Baricitinib	0.999	0.998	0.998	0.998	0.994	0.955	0.568	0.141
ACH-000009	C2BBe1	BGT-226	0.929	0.771	0.442	0.144	0.0715	0.0459	0.0375	0.0325
ACH-000009	C2BBe1	BI-2536	0.986	0.941	0.546	0.326	0.252	0.233	0.22	0.204
ACH-000009	C2BBe1	BI-847325	0.95	0.942	0.934	0.809	0.617	0.494	0.458	0.433
ACH-000009	C2BBe1	Binimetinib	0.945	0.943	0.9	0.814	0.532	0.528	0.474	0.358
ACH-000009	C2BBe1	BMS-387032	0.998	0.994	0.972	0.765	0.321	0.0641	0.0267	0.0222
ACH-000009	C2BBe1	BMS-690514	0.942	0.929	0.908	0.878	0.827	0.732	0.632	0.494
ACH-000009	C2BBe1	BMS-754807	0.972	0.97	0.964	0.952	0.934	0.791	0.483	0.434
ACH-000009	C2BBe1	BMS-777607	0.949	0.958	0.908	0.85	0.728	0.702	0.596	0.587
ACH-000009	C2BBe1	BMS-911543	0.93	0.939	0.931	0.936	0.933	0.931	0.928	0.845
ACH-000009	C2BBe1	Bosutinib	0.997	0.997	0.995	0.991	0.975	0.869	0.582	0.318
ACH-000009	C2BBe1	Brivanib	0.911	0.973	0.959	0.912	0.969	0.938	0.785	0.568
ACH-000009	C2BBe1	Brivanib_alaninate	0.967	0.964	0.957	0.919	0.858	0.931	0.872	0.547
ACH-000009	C2BBe1	BYL-719	0.935	0.94	0.937	0.933	0.924	0.775	0.736	0.602
ACH-000009	C2BBe1	Cabozantinib	0.992	0.991	0.984	0.955	0.923	0.825	0.633	0.387
ACH-000009	C2BBe1	Canertinib	0.96	0.949	0.942	0.926	0.899	0.821	0.705	0.513
ACH-000009	C2BBe1	Capmatinib	0.928	0.912	0.871	0.879	0.876	0.872	0.869	0.842
ACH-000009	C2BBe1	CC-401	0.861	0.915	0.909	0.825	0.681	0.786	0.275	0.306
ACH-000009	C2BBe1	Cediranib	0.995	0.992	0.987	0.973	0.927	0.493	0.276	0.273
ACH-000009	C2BBe1	CEP-32496	0.992	0.992	0.986	0.973	0.952	0.853	0.624	0.343
ACH-000009	C2BBe1	Cerdulatinib	0.994	0.993	0.99	0.99	0.978	0.937	0.777	0.0262
ACH-000009	C2BBe1	Ceritinib	0.961	0.952	0.958	0.903	0.853	0.815	0.678	0.514
ACH-000009	C2BBe1	CH-5183284	0.9	0.891	0.873	0.893	0.882	0.88	0.74	0.707
ACH-000009	C2BBe1	Cobimetinib	0.958	0.958	0.825	0.89	0.777	0.5	0.475	0.444
ACH-000009	C2BBe1	Copanlisib	0.932	0.932	0.932	0.932	0.932	0.932	0.932	0.932
ACH-000009	C2BBe1	CP-547632	0.937	0.889	0.91	0.871	0.694	0.451	0.412	0.387
ACH-000009	C2BBe1	CP-724714	0.971	0.972	0.967	0.957	0.946	0.915	0.674	0.457
ACH-000009	C2BBe1	Crenolanib	0.997	0.992	0.98	0.943	0.817	0.448	0.11	0.0276
ACH-000009	C2BBe1	Crizotinib	0.948	0.947	0.94	0.93	0.911	0.821	0.577	0.418
ACH-000009	C2BBe1	CUDC-101	0.976	0.978	0.964	0.951	0.892	0.618	0.326	0.123
ACH-000009	C2BBe1	Cyc-116	0.996	0.994	0.992	0.986	0.973	0.907	0.691	0.298
ACH-000009	C2BBe1	Dabrafenib	0.948	0.94	0.93	0.905	0.888	0.837	0.697	0.537
ACH-000009	C2BBe1	Dacomitinib	0.962	0.954	0.94	0.863	0.822	0.742	0.549	0.202
ACH-000009	C2BBe1	Danusertib	0.899	0.721	0.508	0.38	0.275	0.185	0.158	0.143
ACH-000009	C2BBe1	Dasatinib	0.881	0.85	0.807	0.738	0.649	0.498	0.388	0.331
ACH-000009	C2BBe1	Decernotinib	0.899	0.92	0.937	0.642	0.595	0.581	0.515	0.481
ACH-000009	C2BBe1	Defactinib	0.98	0.976	0.967	0.947	0.937	0.858	0.595	0.388
ACH-000009	C2BBe1	Deforolimus	0.914	0.808	0.68	0.38	0.519	0.351	0.285	0.285
ACH-000009	C2BBe1	Dinaciclib	0.939	0.896	0.73	0.536	0.341	0.113	0.107	0.101
ACH-000009	C2BBe1	Dovitinib	0.943	0.94	0.942	0.934	0.926	0.895	0.742	0.402
ACH-000009	C2BBe1	Encorafenib	0.953	0.924	0.891	0.861	0.834	0.765	0.599	0.559
ACH-000009	C2BBe1	ENMD-2076	0.993	0.99	0.987	0.983	0.963	0.699	0.351	0.325
ACH-000009	C2BBe1	Entrectinib	0.93	0.926	0.932	0.926	0.914	0.858	0.855	0.82
ACH-000009	C2BBe1	Enzastaurin	0.95	0.945	0.948	0.937	0.899	0.795	0.813	0.675
ACH-000009	C2BBe1	Erlotinib	0.971	0.968	0.943	0.923	0.836	0.692	0.603	0.552
ACH-000009	C2BBe1	Fasudil	0.927	0.931	0.922	0.914	0.914	0.879	0.75	0.553
ACH-000009	C2BBe1	Fedratinib	0.999	0.999	0.998	0.998	0.996	0.969	0.589	0.104
ACH-000009	C2BBe1	Filgotinib	0.964	0.964	0.96	0.956	0.931	0.903	0.863	0.582
ACH-000009	C2BBe1	Foretinib	0.976	0.97	0.961	0.937	0.84	0.605	0.391	0.248
ACH-000009	C2BBe1	Fostamatinib	0.938	0.913	0.921	0.823	0.813	0.699	0.546	0.498
ACH-000009	C2BBe1	Galunisertib	0.852	0.852	0.501	0.487	0.493	0.495	0.441	0.411
ACH-000009	C2BBe1	GDC-0994	0.974	0.854	0.958	0.779	0.622	0.457	0.45	0.483
ACH-000009	C2BBe1	Gefitinib	0.963	0.953	0.946	0.926	0.913	0.844	0.675	0.39
ACH-000009	C2BBe1	Gilteritinib	0.975	0.97	0.961	0.943	0.923	0.886	0.763	0.557
ACH-000009	C2BBe1	Golvatinib	0.939	0.938	0.926	0.897	0.868	0.828	0.708	0.509
ACH-000009	C2BBe1	GSK-1059615	0.803	0.764	0.442	0.488	0.496	0.479	0.475	0.474
ACH-000009	C2BBe1	GSK-1070916	0.938	0.908	0.874	0.711	0.509	0.352	0.26	0.221
ACH-000009	C2BBe1	GSK-2110183	0.973	0.972	0.964	0.945	0.88	0.783	0.648	0.423
ACH-000009	C2BBe1	GSK-461364	0.995	0.993	0.951	0.526	0.269	0.244	0.218	0.219
ACH-000009	C2BBe1	GSK-690693	0.925	0.9	0.905	0.831	0.706	0.645	0.524	0.487
ACH-000009	C2BBe1	HMN-214	0.877	0.978	0.978	0.942	0.882	0.427	0.209	0.208
ACH-000009	C2BBe1	Hydroxyfasudil	0.927	0.952	0.953	0.944	0.902	0.93	0.897	0.746
ACH-000009	C2BBe1	Ibrutinib	0.876	0.863	0.831	0.828	0.796	0.76	0.741	0.688
ACH-000009	C2BBe1	Icotinib	0.97	0.969	0.963	0.943	0.9	0.829	0.703	0.596
ACH-000009	C2BBe1	Imatinib	0.975	0.972	0.967	0.966	0.96	0.93	0.763	0.344
ACH-000009	C2BBe1	IMD-0354	0.977	0.985	0.982	0.984	0.982	0.685	0.278	0.254
ACH-000009	C2BBe1	JANEX-1	0.968	0.966	0.941	0.961	0.956	0.94	0.808	0.528
ACH-000009	C2BBe1	JNJ-26483327	0.95	0.94	0.821	0.902	0.766	0.754	0.587	0.483
ACH-000009	C2BBe1	JNJ-38877605	0.748	0.801	0.674	0.668	0.663	0.321	0.366	0.319
ACH-000009	C2BBe1	K-252a	0.9	0.893	0.823	0.681	0.522	0.367	0.201	0.154
ACH-000009	C2BBe1	KW-2449	0.998	0.998	0.996	0.981	0.946	0.696	0.306	0.252
ACH-000009	C2BBe1	Lapatinib	0.963	0.962	0.949	0.947	0.918	0.777	0.777	0.623
ACH-000009	C2BBe1	Lenvatinib	0.973	0.97	0.965	0.956	0.88	0.438	0.374	0.377
ACH-000009	C2BBe1	Lestaurtinib	0.982	0.953	0.92	0.832	0.656	0.331	0.15	0.0593
ACH-000009	C2BBe1	Linifanib	0.978	0.978	0.977	0.971	0.956	0.922	0.762	0.51
ACH-000009	C2BBe1	Linsitinib	0.958	0.961	0.963	0.956	0.946	0.909	0.839	0.473
ACH-000009	C2BBe1	Losmapimod	0.928	0.955	0.949	0.956	0.837	0.845	0.797	0.787
ACH-000009	C2BBe1	Lucitanib	0.986	0.989	0.981	0.982	0.926	0.867	0.546	0.364
ACH-000009	C2BBe1	LY-2584702	0.932	0.932	0.932	0.932	0.932	0.932	0.932	0.932
ACH-000009	C2BBe1	LY-2801653	0.966	0.963	0.95	0.932	0.898	0.775	0.549	0.424
ACH-000009	C2BBe1	Masitinib	0.979	0.973	0.971	0.961	0.929	0.843	0.787	0.625
ACH-000009	C2BBe1	MGCD-265	0.998	0.998	0.997	0.993	0.983	0.93	0.705	0.0921
ACH-000009	C2BBe1	Midostaurin	0.991	0.984	0.974	0.934	0.667	0.223	0.147	0.13
ACH-000009	C2BBe1	Milciclib	0.978	0.97	0.949	0.904	0.795	0.596	0.405	0.188
ACH-000009	C2BBe1	MK-1775	0.982	0.977	0.977	0.946	0.829	0.483	0.27	0.22
ACH-000009	C2BBe1	MK-2206	0.95	0.95	0.932	0.908	0.795	0.65	0.521	0.476
ACH-000009	C2BBe1	MK-2461	0.992	0.995	0.995	0.99	0.969	0.846	0.47	0.32
ACH-000009	C2BBe1	MK-5108	0.998	0.998	0.996	0.989	0.954	0.595	0.216	0.189
ACH-000009	C2BBe1	MK-8033	0.718	0.933	0.878	0.928	0.726	0.661	0.688	0.405
ACH-000009	C2BBe1	MLN-2480	0.907	0.951	0.909	0.927	0.829	0.733	0.646	0.518
ACH-000009	C2BBe1	MLN-8054	0.952	0.923	0.853	0.704	0.558	0.451	0.394	0.38
ACH-000009	C2BBe1	Momelotinib	0.927	0.913	0.901	0.864	0.818	0.718	0.709	0.65
ACH-000009	C2BBe1	Motesanib	0.878	0.892	0.895	0.897	0.897	0.889	0.87	0.871
ACH-000009	C2BBe1	Mubritinib	0.777	0.926	0.862	0.65	0.679	0.393	0.361	0.361
ACH-000009	C2BBe1	Neratinib	0.943	0.943	0.941	0.939	0.909	0.775	0.561	0.476
ACH-000009	C2BBe1	Nilotinib	0.999	0.999	0.998	0.998	0.994	0.96	0.768	0.203
ACH-000009	C2BBe1	Nintedanib	0.994	0.993	0.991	0.982	0.955	0.865	0.634	0.531
ACH-000009	C2BBe1	NMS-1286937	0.991	0.99	0.971	0.685	0.223	0.107	0.0886	0.0845
ACH-000009	C2BBe1	Omipalisib	0.862	0.791	0.621	0.42	0.276	0.148	0.167	0.0961
ACH-000009	C2BBe1	ONO-4059 analogue	0.915	0.925	0.68	0.766	0.632	0.641	0.646	0.642
ACH-000009	C2BBe1	Orantinib	0.963	0.945	0.929	0.919	0.903	0.849	0.822	0.823
ACH-000009	C2BBe1	OSI-027	0.994	0.995	0.988	0.964	0.852	0.532	0.191	0.0414
ACH-000009	C2BBe1	OSI-930	0.97	0.94	0.976	0.961	0.947	0.853	0.52	0.369
ACH-000009	C2BBe1	Osimertinib	0.968	0.965	0.962	0.953	0.935	0.799	0.644	0.362
ACH-000009	C2BBe1	OTS-167	0.913	0.811	0.579	0.256	0.0676	0.0243	0.016	0.0125
ACH-000009	C2BBe1	P-276-00	0.983	0.972	0.955	0.919	0.819	0.425	0.165	0.111
ACH-000009	C2BBe1	Pacritinib	0.988	0.988	0.983	0.985	0.973	0.918	0.377	0.0588
ACH-000009	C2BBe1	Palbociclib	0.963	0.96	0.946	0.922	0.871	0.74	0.652	0.649
ACH-000009	C2BBe1	Pazopanib	0.962	0.955	0.954	0.947	0.916	0.834	0.748	0.65
ACH-000009	C2BBe1	PD-325901	0.939	0.913	0.772	0.742	0.469	0.382	0.353	0.343
ACH-000009	C2BBe1	Pelitinib	0.981	0.967	0.95	0.904	0.811	0.601	0.306	0.153
ACH-000009	C2BBe1	Pexidartinib	0.968	0.96	0.966	0.934	0.911	0.911	0.899	0.898
ACH-000009	C2BBe1	Pexmetinib	0.942	0.943	0.943	0.94	0.901	0.63	0.621	0.507
ACH-000009	C2BBe1	PF-03814735	0.998	0.998	0.994	0.977	0.852	0.485	0.382	0.336
ACH-000009	C2BBe1	PF-04217903	0.933	0.928	0.89	0.811	0.811	0.811	0.811	0.811
ACH-000009	C2BBe1	PF-04691502	0.954	0.952	0.948	0.841	0.781	0.164	0.0862	0.0834
ACH-000009	C2BBe1	PF-3758309	0.946	0.863	0.685	0.497	0.341	0.16	0.0922	0.0634
ACH-000009	C2BBe1	PF-477736	0.982	0.934	0.816	0.708	0.54	0.255	0.159	0.13
ACH-000009	C2BBe1	PF-562271	0.982	0.987	0.982	0.978	0.956	0.853	0.41	0.151
ACH-000009	C2BBe1	PH-797804	0.947	0.896	0.948	0.95	0.95	0.898	0.86	0.499
ACH-000009	C2BBe1	PHA-793887	0.993	0.983	0.955	0.829	0.697	0.567	0.332	0.126
ACH-000009	C2BBe1	Pictilisib	0.974	0.969	0.945	0.903	0.837	0.621	0.421	0.254
ACH-000009	C2BBe1	Pimasertib	0.935	0.9	0.868	0.715	0.699	0.553	0.455	0.382
ACH-000009	C2BBe1	Ponatinib	0.981	0.981	0.977	0.962	0.912	0.753	0.368	0.181
ACH-000009	C2BBe1	Poziotinib	0.871	0.832	0.811	0.799	0.766	0.679	0.577	0.403
ACH-000009	C2BBe1	Quizartinib	0.995	0.995	0.995	0.994	0.949	0.929	0.565	0.34
ACH-000009	C2BBe1	R-406	0.988	0.988	0.98	0.955	0.832	0.605	0.45	0.332
ACH-000009	C2BBe1	R-547	0.991	0.981	0.954	0.865	0.692	0.329	0.139	0.0607
ACH-000009	C2BBe1	Rabusertib	0.967	0.956	0.963	0.962	0.945	0.909	0.644	0.351
ACH-000009	C2BBe1	RAF-265	0.97	0.97	0.97	0.965	0.896	0.629	0.453	0.386
ACH-000009	C2BBe1	RDEA-436	0.945	0.929	0.927	0.786	0.595	0.482	0.509	0.464
ACH-000009	C2BBe1	Rebastinib	0.95	0.933	0.914	0.9	0.844	0.718	0.53	0.398
ACH-000009	C2BBe1	Refametinib	0.994	0.995	0.994	0.971	0.925	0.641	0.537	0.316
ACH-000009	C2BBe1	Regorafenib	0.95	0.952	0.949	0.938	0.921	0.87	0.762	0.56
ACH-000009	C2BBe1	RGB-286638	0.864	0.683	0.648	0.592	0.391	0.271	0.232	0.234
ACH-000009	C2BBe1	Ribociclib	0.932	0.938	0.938	0.933	0.931	0.88	0.646	0.601
ACH-000009	C2BBe1	Rigosertib	0.923	0.891	0.827	0.562	0.398	0.37	0.357	0.353
ACH-000009	C2BBe1	Ripasudil	0.941	0.947	0.928	0.909	0.877	0.85	0.729	0.502
ACH-000009	C2BBe1	Ro-4987655	0.917	0.877	0.717	0.509	0.463	0.463	0.436	0.349
ACH-000009	C2BBe1	Ro-5126766	0.938	0.936	0.88	0.802	0.674	0.678	0.524	0.52
ACH-000009	C2BBe1	Rociletinib	0.966	0.963	0.961	0.954	0.95	0.893	0.799	0.467
ACH-000009	C2BBe1	Ruboxistaurin	0.957	0.957	0.894	0.781	0.759	0.664	0.657	0.513
ACH-000009	C2BBe1	Ruxolitinib	0.931	0.942	0.938	0.936	0.932	0.922	0.911	0.892
ACH-000009	C2BBe1	Sapanisertib	0.893	0.809	0.665	0.477	0.386	0.304	0.269	0.24
ACH-000009	C2BBe1	Sapitinib	0.951	0.941	0.92	0.876	0.776	0.612	0.444	0.413
ACH-000009	C2BBe1	SAR-407899	0.885	0.893	0.841	0.815	0.751	0.799	0.789	0.761
ACH-000009	C2BBe1	Saracatinib	0.97	0.962	0.963	0.947	0.922	0.814	0.43	0.388
ACH-000009	C2BBe1	SB-1317	0.999	0.999	0.999	0.995	0.971	0.639	0.072	0.0176
ACH-000009	C2BBe1	SCH-900776	0.988	0.982	0.968	0.933	0.848	0.664	0.37	0.122
ACH-000009	C2BBe1	Seliciclib	0.951	0.944	0.924	0.944	0.909	0.866	0.817	0.618
ACH-000009	C2BBe1	Selumetinib	0.932	0.933	0.888	0.841	0.794	0.74	0.698	0.668
ACH-000009	C2BBe1	SGI-1776	0.997	0.994	0.99	0.983	0.959	0.876	0.559	0.316
ACH-000009	C2BBe1	SGX-523	0.935	0.935	0.935	0.935	0.627	0.845	0.636	0.63
ACH-000009	C2BBe1	Silmitasertib	0.989	0.987	0.981	0.967	0.934	0.764	0.593	0.542
ACH-000009	C2BBe1	SNS-314	0.937	0.826	0.687	0.606	0.535	0.501	0.497	0.497
ACH-000009	C2BBe1	Sonolisib	0.921	0.814	0.774	0.774	0.774	0.774	0.774	0.774
ACH-000009	C2BBe1	Sorafenib	0.979	0.977	0.976	0.965	0.952	0.861	0.595	0.473
ACH-000009	C2BBe1	Sotrastaurin	0.708	0.572	0.45	0.684	0.471	0.457	0.458	0.461
ACH-000009	C2BBe1	SU-14813	0.992	0.991	0.984	0.969	0.936	0.864	0.638	0.395
ACH-000009	C2BBe1	Sunitinib	0.915	0.914	0.906	0.904	0.894	0.872	0.792	0.664
ACH-000009	C2BBe1	TAK-285	0.996	0.995	0.996	0.995	0.959	0.701	0.42	0.281
ACH-000009	C2BBe1	TAK-593	0.955	0.934	0.928	0.888	0.776	0.767	0.774	0.763
ACH-000009	C2BBe1	TAK-733	0.953	0.922	0.83	0.512	0.491	0.445	0.434	0.353
ACH-000009	C2BBe1	TAK-901	0.992	0.985	0.963	0.868	0.666	0.329	0.151	0.06
ACH-000009	C2BBe1	Talmapimod	0.961	0.96	0.962	0.962	0.955	0.949	0.923	0.414
ACH-000009	C2BBe1	Tandutinib	0.885	0.973	0.943	0.933	0.94	0.912	0.644	0.62
ACH-000009	C2BBe1	Tanzisertib	0.911	0.909	0.833	0.796	0.718	0.679	0.63	0.563
ACH-000009	C2BBe1	Telatinib	0.985	0.985	0.985	0.979	0.953	0.84	0.629	0.43
ACH-000009	C2BBe1	Tepotinib	0.933	0.823	0.823	0.822	0.788	0.79	0.743	0.605
ACH-000009	C2BBe1	Tesevatinib	0.939	0.916	0.894	0.865	0.833	0.735	0.558	0.234
ACH-000009	C2BBe1	TG-100115	0.963	0.965	0.961	0.94	0.932	0.854	0.773	0.666
ACH-000009	C2BBe1	TG-100572	1	1	0.998	0.998	0.987	0.846	0.325	0.0137
ACH-000009	C2BBe1	TG-100801	0.962	0.919	0.932	0.926	0.918	0.781	0.708	0.638
ACH-000009	C2BBe1	Tivantinib	0.952	0.949	0.943	0.933	0.925	0.59	0.544	0.486
ACH-000009	C2BBe1	Tivozanib	0.965	0.956	0.932	0.914	0.892	0.816	0.663	0.601
ACH-000009	C2BBe1	Tofacitinib	0.9	0.9	0.929	0.837	0.839	0.556	0.548	0.525
ACH-000009	C2BBe1	Tozasertib	0.962	0.951	0.927	0.804	0.639	0.511	0.489	0.481
ACH-000009	C2BBe1	Trametinib	0.919	0.93	0.858	0.708	0.516	0.513	0.459	0.459
ACH-000009	C2BBe1	UCN-01	0.997	0.994	0.981	0.93	0.738	0.274	0.0745	0.0493
ACH-000009	C2BBe1	Ulixertinib	0.995	0.988	0.992	0.975	0.935	0.684	0.337	0.225
ACH-000009	C2BBe1	Uprosertib	0.986	0.983	0.966	0.935	0.863	0.621	0.338	0.298
ACH-000009	C2BBe1	Vandetanib	0.929	0.938	0.937	0.933	0.932	0.904	0.826	0.648
ACH-000009	C2BBe1	Varlitinib	0.914	0.927	0.898	0.903	0.883	0.81	0.631	0.54
ACH-000009	C2BBe1	Vatalanib	0.992	0.99	0.988	0.991	0.986	0.855	0.567	0.317
ACH-000009	C2BBe1	Vemurafenib	0.949	0.946	0.933	0.911	0.895	0.848	0.822	0.781
ACH-000009	C2BBe1	Volasertib	0.948	0.945	0.868	0.728	0.46	0.357	0.304	0.275
ACH-000009	C2BBe1	Volitinib	0.934	0.93	0.933	0.931	0.849	0.629	0.626	0.636
ACH-000009	C2BBe1	VX-702	0.974	0.974	0.971	0.969	0.944	0.966	0.897	0.376
ACH-000009	C2BBe1	X-396	0.909	0.949	0.951	0.9	0.896	0.887	0.799	0.582
ACH-000009	C2BBe1	XL-019	0.936	0.942	0.927	0.807	0.592	0.574	0.542	0.496
ACH-000009	C2BBe1	XL-228	0.913	0.765	0.479	0.602	0.39	0.324	0.287	0.252
ACH-000009	C2BBe1	XL-413	0.868	0.578	0.45	0.372	0.376	0.392	0.387	0.395
ACH-000009	C2BBe1	Y-39983	0.997	0.997	0.997	0.994	0.986	0.91	0.799	0.25
ACH-000010	NCI-H2077	Abemaciclib	0.969	0.957	0.942	0.892	0.805	0.579	0.402	0.322
ACH-000010	NCI-H2077	AC-480	0.946	0.753	0.803	0.8	0.764	0.76	0.748	0.642
ACH-000010	NCI-H2077	ACTB-1003	0.932	0.932	0.936	0.93	0.853	0.662	0.631	0.526
ACH-000010	NCI-H2077	AEE-788	0.985	0.98	0.979	0.974	0.956	0.817	0.54	0.41
ACH-000010	NCI-H2077	AEW-541	0.81	0.82	0.817	0.842	0.846	0.836	0.817	0.717
ACH-000010	NCI-H2077	Afatinib	0.96	0.92	0.9	0.86	0.8	0.71	0.539	0.242
ACH-000010	NCI-H2077	Alectinib	0.976	0.975	0.973	0.968	0.955	0.909	0.719	0.387
ACH-000010	NCI-H2077	Alisertib	0.993	0.988	0.974	0.782	0.553	0.369	0.278	0.189
ACH-000010	NCI-H2077	Alvocidib	0.972	0.941	0.897	0.711	0.407	0.157	0.143	0.13
ACH-000010	NCI-H2077	AMG-208	0.936	0.926	0.924	0.867	0.783	0.781	0.556	0.517
ACH-000010	NCI-H2077	AMG-900	0.824	0.64	0.546	0.503	0.445	0.399	0.302	0.259
ACH-000010	NCI-H2077	Amuvatinib	0.906	0.906	0.906	0.906	0.906	0.906	0.906	0.906
ACH-000010	NCI-H2077	Apatinib	0.963	0.955	0.959	0.954	0.941	0.848	0.743	0.364
ACH-000010	NCI-H2077	Apitolisib	0.959	0.944	0.927	0.865	0.743	0.459	0.319	0.241
ACH-000010	NCI-H2077	ARRY-380	0.941	0.924	0.921	0.942	0.944	0.924	0.704	0.46
ACH-000010	NCI-H2077	ASP-3026	0.695	0.907	0.722	0.699	0.499	0.476	0.429	0.399
ACH-000010	NCI-H2077	AT-13148	0.896	0.896	0.909	0.836	0.687	0.755	0.746	0.727
ACH-000010	NCI-H2077	AT-7519	0.972	0.964	0.957	0.929	0.845	0.623	0.381	0.147
ACH-000010	NCI-H2077	AT-9283	0.988	0.976	0.943	0.803	0.611	0.463	0.302	0.082
ACH-000010	NCI-H2077	AV-412	0.997	0.996	0.978	0.973	0.954	0.95	0.51	0.0662
ACH-000010	NCI-H2077	Axitinib	0.943	0.938	0.913	0.875	0.833	0.678	0.519	0.462
ACH-000010	NCI-H2077	AXL-1717	0.906	0.906	0.906	0.906	0.906	0.906	0.906	0.906
ACH-000010	NCI-H2077	AZD-1208	0.922	0.756	0.924	0.658	0.662	0.917	0.66	0.309
ACH-000010	NCI-H2077	AZD-1480	0.919	0.924	0.921	0.912	0.895	0.851	0.756	0.653
ACH-000010	NCI-H2077	AZD-2014	0.948	0.945	0.908	0.842	0.61	0.409	0.346	0.352
ACH-000010	NCI-H2077	AZD-4547	0.973	0.968	0.96	0.918	0.9	0.813	0.713	0.446
ACH-000010	NCI-H2077	AZD-5363	0.995	0.995	0.99	0.986	0.958	0.831	0.554	0.346
ACH-000010	NCI-H2077	AZD-5438	0.992	0.993	0.99	0.982	0.96	0.733	0.202	0.0477
ACH-000010	NCI-H2077	AZD-6482	0.983	0.982	0.97	0.788	0.88	0.543	0.252	0.209
ACH-000010	NCI-H2077	AZD-7762	0.975	0.932	0.825	0.608	0.241	0.0985	0.041	0.0345
ACH-000010	NCI-H2077	AZD-8055	0.951	0.941	0.888	0.529	0.33	0.258	0.248	0.208
ACH-000010	NCI-H2077	AZD-8186	0.906	0.901	0.906	0.906	0.906	0.9	0.89	0.89
ACH-000010	NCI-H2077	AZD-8330	0.79	0.737	0.616	0.451	0.439	0.444	0.376	0.318
ACH-000010	NCI-H2077	Bafetinib	0.986	0.985	0.982	0.975	0.968	0.907	0.677	0.282
ACH-000010	NCI-H2077	Barasertib	0.975	0.968	0.96	0.916	0.851	0.697	0.502	0.36
ACH-000010	NCI-H2077	Barasertib_HQPA	0.986	0.975	0.882	0.628	0.492	0.409	0.402	0.384
ACH-000010	NCI-H2077	Baricitinib	0.998	0.997	0.998	0.995	0.983	0.917	0.544	0.19
ACH-000010	NCI-H2077	BGT-226	0.894	0.709	0.445	0.169	0.0859	0.04	0.0318	0.026
ACH-000010	NCI-H2077	BI-2536	0.987	0.91	0.47	0.234	0.171	0.143	0.146	0.129
ACH-000010	NCI-H2077	BI-847325	0.939	0.928	0.917	0.764	0.575	0.46	0.417	0.373
ACH-000010	NCI-H2077	Binimetinib	0.927	0.918	0.877	0.795	0.498	0.493	0.426	0.327
ACH-000010	NCI-H2077	BMS-387032	0.993	0.981	0.918	0.626	0.243	0.0791	0.0254	0.023
ACH-000010	NCI-H2077	BMS-690514	0.938	0.936	0.919	0.893	0.823	0.716	0.604	0.436
ACH-000010	NCI-H2077	BMS-754807	0.964	0.962	0.958	0.946	0.92	0.686	0.397	0.355
ACH-000010	NCI-H2077	BMS-777607	0.933	0.936	0.877	0.815	0.662	0.649	0.517	0.505
ACH-000010	NCI-H2077	BMS-911543	0.903	0.911	0.906	0.912	0.907	0.907	0.9	0.823
ACH-000010	NCI-H2077	Bosutinib	0.989	0.991	0.986	0.987	0.969	0.868	0.575	0.343
ACH-000010	NCI-H2077	Brivanib	0.897	0.964	0.941	0.899	0.954	0.926	0.786	0.546
ACH-000010	NCI-H2077	Brivanib_alaninate	0.962	0.963	0.951	0.908	0.842	0.916	0.859	0.519
ACH-000010	NCI-H2077	BYL-719	0.924	0.926	0.921	0.916	0.909	0.751	0.715	0.622
ACH-000010	NCI-H2077	Cabozantinib	0.985	0.983	0.98	0.947	0.9	0.745	0.537	0.317
ACH-000010	NCI-H2077	Canertinib	0.948	0.946	0.938	0.914	0.881	0.801	0.692	0.464
ACH-000010	NCI-H2077	Capmatinib	0.902	0.88	0.839	0.848	0.845	0.842	0.835	0.792
ACH-000010	NCI-H2077	CC-401	0.844	0.9	0.897	0.813	0.659	0.772	0.25	0.27
ACH-000010	NCI-H2077	Cediranib	0.993	0.991	0.985	0.97	0.899	0.511	0.202	0.195
ACH-000010	NCI-H2077	CEP-32496	0.99	0.986	0.982	0.966	0.938	0.805	0.522	0.234
ACH-000010	NCI-H2077	Cerdulatinib	0.984	0.992	0.987	0.979	0.974	0.936	0.718	0.026
ACH-000010	NCI-H2077	Ceritinib	0.953	0.937	0.938	0.884	0.824	0.788	0.656	0.472
ACH-000010	NCI-H2077	CH-5183284	0.892	0.883	0.868	0.881	0.878	0.878	0.711	0.662
ACH-000010	NCI-H2077	Cobimetinib	0.939	0.936	0.798	0.863	0.749	0.502	0.471	0.443
ACH-000010	NCI-H2077	Copanlisib	0.906	0.906	0.906	0.906	0.906	0.906	0.906	0.906
ACH-000010	NCI-H2077	CP-547632	0.92	0.876	0.897	0.855	0.675	0.42	0.378	0.374
ACH-000010	NCI-H2077	CP-724714	0.966	0.967	0.961	0.949	0.938	0.905	0.651	0.45
ACH-000010	NCI-H2077	Crenolanib	0.983	0.968	0.936	0.836	0.681	0.338	0.126	0.0354
ACH-000010	NCI-H2077	Crizotinib	0.965	0.959	0.955	0.946	0.923	0.754	0.508	0.364
ACH-000010	NCI-H2077	CUDC-101	0.957	0.955	0.939	0.921	0.889	0.585	0.273	0.11
ACH-000010	NCI-H2077	Cyc-116	0.992	0.99	0.978	0.956	0.923	0.872	0.607	0.243
ACH-000010	NCI-H2077	Dabrafenib	0.924	0.922	0.911	0.889	0.856	0.77	0.656	0.523
ACH-000010	NCI-H2077	Dacomitinib	0.964	0.951	0.935	0.85	0.801	0.758	0.492	0.188
ACH-000010	NCI-H2077	Danusertib	0.84	0.493	0.368	0.265	0.195	0.153	0.135	0.126
ACH-000010	NCI-H2077	Dasatinib	0.881	0.877	0.837	0.763	0.687	0.539	0.374	0.346
ACH-000010	NCI-H2077	Decernotinib	0.88	0.898	0.905	0.617	0.561	0.544	0.476	0.44
ACH-000010	NCI-H2077	Defactinib	0.99	0.988	0.975	0.972	0.945	0.871	0.525	0.299
ACH-000010	NCI-H2077	Deforolimus	0.895	0.788	0.675	0.421	0.561	0.4	0.329	0.329
ACH-000010	NCI-H2077	Dinaciclib	0.917	0.85	0.637	0.466	0.279	0.111	0.101	0.0943
ACH-000010	NCI-H2077	Dovitinib	0.902	0.881	0.88	0.888	0.848	0.801	0.65	0.405
ACH-000010	NCI-H2077	Encorafenib	0.955	0.918	0.88	0.834	0.798	0.716	0.594	0.548
ACH-000010	NCI-H2077	ENMD-2076	0.996	0.994	0.994	0.991	0.955	0.603	0.276	0.254
ACH-000010	NCI-H2077	Entrectinib	0.9	0.902	0.908	0.903	0.886	0.828	0.828	0.787
ACH-000010	NCI-H2077	Enzastaurin	0.926	0.917	0.923	0.905	0.871	0.766	0.785	0.646
ACH-000010	NCI-H2077	Erlotinib	0.976	0.976	0.965	0.94	0.862	0.724	0.565	0.48
ACH-000010	NCI-H2077	Fasudil	0.905	0.916	0.901	0.884	0.896	0.856	0.705	0.501
ACH-000010	NCI-H2077	Fedratinib	0.971	0.972	0.963	0.961	0.949	0.881	0.484	0.102
ACH-000010	NCI-H2077	Filgotinib	0.954	0.954	0.952	0.941	0.912	0.883	0.824	0.513
ACH-000010	NCI-H2077	Foretinib	0.978	0.971	0.965	0.931	0.815	0.474	0.33	0.258
ACH-000010	NCI-H2077	Fostamatinib	0.925	0.909	0.904	0.807	0.804	0.661	0.455	0.425
ACH-000010	NCI-H2077	Galunisertib	0.816	0.808	0.451	0.448	0.457	0.467	0.411	0.39
ACH-000010	NCI-H2077	GDC-0994	0.961	0.83	0.941	0.77	0.618	0.449	0.443	0.46
ACH-000010	NCI-H2077	Gefitinib	0.961	0.954	0.943	0.923	0.916	0.842	0.678	0.348
ACH-000010	NCI-H2077	Gilteritinib	0.97	0.965	0.957	0.944	0.922	0.883	0.8	0.634
ACH-000010	NCI-H2077	Golvatinib	0.921	0.914	0.901	0.866	0.836	0.778	0.666	0.504
ACH-000010	NCI-H2077	GSK-1059615	0.782	0.762	0.431	0.445	0.465	0.451	0.439	0.441
ACH-000010	NCI-H2077	GSK-1070916	0.854	0.809	0.747	0.618	0.482	0.32	0.216	0.169
ACH-000010	NCI-H2077	GSK-2110183	0.951	0.953	0.95	0.932	0.881	0.76	0.627	0.49
ACH-000010	NCI-H2077	GSK-461364	0.993	0.991	0.944	0.475	0.193	0.178	0.163	0.157
ACH-000010	NCI-H2077	GSK-690693	0.906	0.89	0.886	0.813	0.689	0.644	0.529	0.471
ACH-000010	NCI-H2077	HMN-214	0.878	0.972	0.971	0.919	0.812	0.365	0.174	0.173
ACH-000010	NCI-H2077	Hydroxyfasudil	0.908	0.934	0.936	0.922	0.884	0.915	0.878	0.723
ACH-000010	NCI-H2077	Ibrutinib	0.867	0.855	0.824	0.806	0.764	0.727	0.694	0.631
ACH-000010	NCI-H2077	Icotinib	0.972	0.972	0.966	0.936	0.924	0.889	0.71	0.519
ACH-000010	NCI-H2077	Imatinib	0.975	0.971	0.963	0.948	0.942	0.906	0.623	0.346
ACH-000010	NCI-H2077	IMD-0354	0.965	0.97	0.973	0.97	0.968	0.634	0.22	0.204
ACH-000010	NCI-H2077	JANEX-1	0.958	0.964	0.943	0.948	0.944	0.93	0.803	0.519
ACH-000010	NCI-H2077	JNJ-26483327	0.951	0.939	0.831	0.904	0.758	0.76	0.558	0.432
ACH-000010	NCI-H2077	JNJ-38877605	0.716	0.748	0.629	0.621	0.618	0.263	0.308	0.262
ACH-000010	NCI-H2077	K-252a	0.893	0.875	0.785	0.627	0.47	0.31	0.173	0.124
ACH-000010	NCI-H2077	KW-2449	0.989	0.988	0.988	0.983	0.952	0.655	0.255	0.218
ACH-000010	NCI-H2077	Lapatinib	0.962	0.962	0.939	0.936	0.908	0.755	0.755	0.572
ACH-000010	NCI-H2077	Lenvatinib	0.97	0.968	0.959	0.938	0.837	0.414	0.359	0.351
ACH-000010	NCI-H2077	Lestaurtinib	0.962	0.928	0.867	0.747	0.572	0.291	0.137	0.0559
ACH-000010	NCI-H2077	Linifanib	0.972	0.971	0.971	0.958	0.94	0.887	0.722	0.473
ACH-000010	NCI-H2077	Linsitinib	0.931	0.936	0.932	0.93	0.911	0.899	0.815	0.479
ACH-000010	NCI-H2077	Losmapimod	0.91	0.946	0.935	0.945	0.833	0.841	0.804	0.795
ACH-000010	NCI-H2077	Lucitanib	0.98	0.975	0.965	0.955	0.831	0.774	0.471	0.341
ACH-000010	NCI-H2077	LY-2584702	0.906	0.906	0.906	0.906	0.906	0.906	0.906	0.906
ACH-000010	NCI-H2077	LY-2801653	0.96	0.96	0.942	0.926	0.868	0.68	0.496	0.355
ACH-000010	NCI-H2077	Masitinib	0.971	0.972	0.963	0.941	0.913	0.778	0.709	0.537
ACH-000010	NCI-H2077	MGCD-265	0.996	0.996	0.994	0.989	0.971	0.908	0.615	0.137
ACH-000010	NCI-H2077	Midostaurin	0.988	0.988	0.976	0.934	0.583	0.198	0.154	0.131
ACH-000010	NCI-H2077	Milciclib	0.965	0.949	0.923	0.864	0.757	0.572	0.381	0.178
ACH-000010	NCI-H2077	MK-1775	0.98	0.979	0.975	0.939	0.823	0.486	0.315	0.28
ACH-000010	NCI-H2077	MK-2206	0.928	0.941	0.915	0.894	0.789	0.633	0.533	0.489
ACH-000010	NCI-H2077	MK-2461	0.988	0.986	0.99	0.991	0.955	0.766	0.393	0.321
ACH-000010	NCI-H2077	MK-5108	0.997	0.996	0.992	0.984	0.945	0.514	0.183	0.172
ACH-000010	NCI-H2077	MK-8033	0.686	0.907	0.85	0.898	0.69	0.614	0.653	0.391
ACH-000010	NCI-H2077	MLN-2480	0.906	0.944	0.904	0.921	0.803	0.67	0.576	0.465
ACH-000010	NCI-H2077	MLN-8054	0.952	0.92	0.816	0.645	0.471	0.393	0.359	0.359
ACH-000010	NCI-H2077	Momelotinib	0.923	0.908	0.886	0.851	0.812	0.708	0.653	0.544
ACH-000010	NCI-H2077	Motesanib	0.897	0.898	0.894	0.893	0.885	0.85	0.8	0.797
ACH-000010	NCI-H2077	Mubritinib	0.749	0.89	0.817	0.598	0.657	0.321	0.293	0.292
ACH-000010	NCI-H2077	Neratinib	0.921	0.922	0.921	0.921	0.89	0.741	0.533	0.491
ACH-000010	NCI-H2077	Nilotinib	0.997	0.997	0.996	0.996	0.989	0.928	0.672	0.207
ACH-000010	NCI-H2077	Nintedanib	0.986	0.989	0.98	0.969	0.91	0.755	0.581	0.505
ACH-000010	NCI-H2077	NMS-1286937	0.992	0.988	0.945	0.52	0.118	0.0727	0.067	0.0697
ACH-000010	NCI-H2077	Omipalisib	0.841	0.789	0.592	0.371	0.236	0.125	0.142	0.0853
ACH-000010	NCI-H2077	ONO-4059 analogue	0.913	0.926	0.657	0.739	0.607	0.614	0.619	0.618
ACH-000010	NCI-H2077	Orantinib	0.956	0.931	0.927	0.905	0.889	0.808	0.779	0.771
ACH-000010	NCI-H2077	OSI-027	0.996	0.992	0.977	0.932	0.762	0.466	0.209	0.0577
ACH-000010	NCI-H2077	OSI-930	0.958	0.93	0.961	0.945	0.925	0.793	0.465	0.342
ACH-000010	NCI-H2077	Osimertinib	0.961	0.966	0.962	0.939	0.921	0.751	0.614	0.321
ACH-000010	NCI-H2077	OTS-167	0.912	0.815	0.579	0.171	0.0641	0.0285	0.0194	0.0152
ACH-000010	NCI-H2077	P-276-00	0.968	0.953	0.931	0.875	0.739	0.406	0.17	0.133
ACH-000010	NCI-H2077	Pacritinib	0.984	0.973	0.978	0.961	0.952	0.862	0.322	0.072
ACH-000010	NCI-H2077	Palbociclib	0.949	0.946	0.922	0.889	0.84	0.679	0.607	0.585
ACH-000010	NCI-H2077	Pazopanib	0.966	0.956	0.956	0.94	0.874	0.731	0.647	0.569
ACH-000010	NCI-H2077	PD-325901	0.932	0.904	0.777	0.751	0.456	0.377	0.344	0.334
ACH-000010	NCI-H2077	Pelitinib	0.97	0.95	0.931	0.899	0.773	0.571	0.323	0.162
ACH-000010	NCI-H2077	Pexidartinib	0.945	0.944	0.946	0.908	0.894	0.886	0.875	0.874
ACH-000010	NCI-H2077	Pexmetinib	0.933	0.934	0.937	0.925	0.891	0.66	0.618	0.48
ACH-000010	NCI-H2077	PF-03814735	0.993	0.995	0.987	0.953	0.787	0.372	0.261	0.22
ACH-000010	NCI-H2077	PF-04217903	0.898	0.89	0.844	0.756	0.756	0.756	0.756	0.756
ACH-000010	NCI-H2077	PF-04691502	0.929	0.93	0.91	0.766	0.725	0.158	0.0844	0.0846
ACH-000010	NCI-H2077	PF-3758309	0.926	0.833	0.612	0.389	0.267	0.163	0.0948	0.0522
ACH-000010	NCI-H2077	PF-477736	0.974	0.914	0.77	0.573	0.478	0.202	0.142	0.108
ACH-000010	NCI-H2077	PF-562271	0.985	0.985	0.98	0.966	0.948	0.767	0.333	0.137
ACH-000010	NCI-H2077	PH-797804	0.933	0.881	0.934	0.935	0.934	0.879	0.85	0.568
ACH-000010	NCI-H2077	PHA-793887	0.989	0.98	0.942	0.806	0.613	0.406	0.218	0.129
ACH-000010	NCI-H2077	Pictilisib	0.971	0.966	0.934	0.882	0.785	0.589	0.384	0.277
ACH-000010	NCI-H2077	Pimasertib	0.896	0.864	0.826	0.676	0.663	0.523	0.455	0.421
ACH-000010	NCI-H2077	Ponatinib	0.977	0.978	0.967	0.928	0.853	0.675	0.362	0.163
ACH-000010	NCI-H2077	Poziotinib	0.852	0.811	0.772	0.749	0.706	0.63	0.542	0.409
ACH-000010	NCI-H2077	Quizartinib	0.992	0.992	0.991	0.984	0.924	0.908	0.583	0.387
ACH-000010	NCI-H2077	R-406	0.989	0.986	0.979	0.936	0.763	0.515	0.414	0.282
ACH-000010	NCI-H2077	R-547	0.987	0.974	0.954	0.851	0.646	0.261	0.0979	0.0502
ACH-000010	NCI-H2077	Rabusertib	0.963	0.956	0.962	0.96	0.943	0.913	0.697	0.365
ACH-000010	NCI-H2077	RAF-265	0.958	0.957	0.957	0.949	0.852	0.522	0.364	0.313
ACH-000010	NCI-H2077	RDEA-436	0.917	0.908	0.918	0.76	0.559	0.456	0.469	0.427
ACH-000010	NCI-H2077	Rebastinib	0.941	0.915	0.9	0.901	0.815	0.676	0.489	0.38
ACH-000010	NCI-H2077	Refametinib	0.993	0.994	0.993	0.978	0.929	0.648	0.566	0.314
ACH-000010	NCI-H2077	Regorafenib	0.943	0.948	0.945	0.935	0.902	0.812	0.672	0.455
ACH-000010	NCI-H2077	RGB-286638	0.855	0.631	0.63	0.558	0.339	0.246	0.216	0.208
ACH-000010	NCI-H2077	Ribociclib	0.934	0.929	0.921	0.915	0.91	0.87	0.598	0.577
ACH-000010	NCI-H2077	Rigosertib	0.897	0.857	0.775	0.534	0.415	0.386	0.37	0.356
ACH-000010	NCI-H2077	Ripasudil	0.92	0.932	0.914	0.892	0.865	0.832	0.704	0.45
ACH-000010	NCI-H2077	Ro-4987655	0.903	0.863	0.688	0.485	0.449	0.446	0.422	0.335
ACH-000010	NCI-H2077	Ro-5126766	0.926	0.927	0.874	0.797	0.63	0.641	0.495	0.486
ACH-000010	NCI-H2077	Rociletinib	0.957	0.956	0.947	0.951	0.941	0.894	0.788	0.458
ACH-000010	NCI-H2077	Ruboxistaurin	0.942	0.937	0.872	0.759	0.745	0.657	0.644	0.512
ACH-000010	NCI-H2077	Ruxolitinib	0.925	0.926	0.924	0.923	0.912	0.9	0.882	0.837
ACH-000010	NCI-H2077	Sapanisertib	0.874	0.794	0.667	0.494	0.393	0.313	0.304	0.281
ACH-000010	NCI-H2077	Sapitinib	0.956	0.939	0.925	0.867	0.745	0.531	0.376	0.328
ACH-000010	NCI-H2077	SAR-407899	0.87	0.872	0.825	0.795	0.728	0.777	0.776	0.736
ACH-000010	NCI-H2077	Saracatinib	0.97	0.964	0.966	0.953	0.941	0.845	0.408	0.37
ACH-000010	NCI-H2077	SB-1317	0.992	0.993	0.988	0.962	0.886	0.455	0.0646	0.0163
ACH-000010	NCI-H2077	SCH-900776	0.984	0.98	0.967	0.93	0.823	0.619	0.37	0.114
ACH-000010	NCI-H2077	Seliciclib	0.932	0.929	0.898	0.928	0.879	0.827	0.773	0.569
ACH-000010	NCI-H2077	Selumetinib	0.921	0.923	0.885	0.856	0.753	0.687	0.652	0.61
ACH-000010	NCI-H2077	SGI-1776	0.98	0.987	0.976	0.968	0.94	0.848	0.562	0.403
ACH-000010	NCI-H2077	SGX-523	0.911	0.911	0.911	0.911	0.598	0.823	0.614	0.599
ACH-000010	NCI-H2077	Silmitasertib	0.989	0.986	0.979	0.964	0.936	0.775	0.538	0.475
ACH-000010	NCI-H2077	SNS-314	0.914	0.774	0.598	0.503	0.475	0.424	0.416	0.414
ACH-000010	NCI-H2077	Sonolisib	0.899	0.802	0.773	0.773	0.773	0.773	0.773	0.773
ACH-000010	NCI-H2077	Sorafenib	0.952	0.949	0.949	0.912	0.902	0.814	0.588	0.478
ACH-000010	NCI-H2077	Sotrastaurin	0.675	0.53	0.397	0.65	0.428	0.412	0.421	0.422
ACH-000010	NCI-H2077	SU-14813	0.986	0.983	0.979	0.959	0.947	0.814	0.526	0.309
ACH-000010	NCI-H2077	Sunitinib	0.897	0.9	0.877	0.864	0.839	0.804	0.73	0.606
ACH-000010	NCI-H2077	TAK-285	0.995	0.995	0.995	0.991	0.949	0.706	0.425	0.285
ACH-000010	NCI-H2077	TAK-593	0.939	0.912	0.908	0.87	0.738	0.733	0.736	0.723
ACH-000010	NCI-H2077	TAK-733	0.944	0.906	0.825	0.49	0.466	0.421	0.413	0.34
ACH-000010	NCI-H2077	TAK-901	0.989	0.983	0.934	0.787	0.451	0.226	0.129	0.0961
ACH-000010	NCI-H2077	Talmapimod	0.956	0.962	0.958	0.961	0.952	0.944	0.918	0.457
ACH-000010	NCI-H2077	Tandutinib	0.86	0.954	0.916	0.912	0.915	0.868	0.567	0.523
ACH-000010	NCI-H2077	Tanzisertib	0.902	0.893	0.815	0.782	0.709	0.683	0.63	0.586
ACH-000010	NCI-H2077	Telatinib	0.969	0.968	0.969	0.962	0.928	0.794	0.611	0.421
ACH-000010	NCI-H2077	Tepotinib	0.892	0.764	0.764	0.762	0.733	0.735	0.692	0.563
ACH-000010	NCI-H2077	Tesevatinib	0.891	0.874	0.846	0.812	0.766	0.659	0.525	0.292
ACH-000010	NCI-H2077	TG-100115	0.952	0.951	0.952	0.931	0.926	0.834	0.782	0.693
ACH-000010	NCI-H2077	TG-100572	0.999	0.998	0.993	0.995	0.969	0.783	0.337	0.0374
ACH-000010	NCI-H2077	TG-100801	0.953	0.907	0.921	0.91	0.909	0.762	0.694	0.642
ACH-000010	NCI-H2077	Tivantinib	0.933	0.923	0.911	0.879	0.872	0.496	0.459	0.405
ACH-000010	NCI-H2077	Tivozanib	0.957	0.948	0.934	0.908	0.869	0.741	0.583	0.491
[truncated: 250,603+ more rows]
